# Supplementary material for: Plasma lipidomics of primary biliary cholangitis and its comparison with Sjögren’s syndrome
Source: Front Immunol. 2023 May 5;14:1124443. doi: 10.3389/fimmu.2023.1124443 (PMC10196160; doi:10.3389/fimmu.2023.1124443)
Supplement: Supplementary file 6 [file Table_1.xlsx]

## Sheet: Table S1
Lipids	P value	FDR	FC	VIP
Cer(d34:0)-Cer(d18:0/16:0)	0.0109339	0.0152566	1.30668	0.354609
Cer(d36:1)-Cer(d18:1/18:0)	7.32e-05	0.000157534	2.17566	1.0105
Cer(d38:1)-Cer(d18:1/20:0)	0.00234965	0.00363816	1.55577	0.731589
Cer(d40:1)-Cer(d18:1/22:0)	0.0322461	0.0419462	1.26503	0.314198
Cer(d40:2)-Cer(d18:2/22:0)	0.108648	0.127508	1.21096	0.0668575
Cer(d41:1)-Cer(d18:1/23:0)	0.280814	0.303853	1.1034	0.0391025
Cer(d41:2)1-Cer(d41:2)1	0.000160784	0.000318911	1.97236	0.947303
Cer(d41:2)2-Cer(d41:2)2	0.30661	0.329984	1.11905	0.00115539
Cer(d42:0)-Cer(d18:0/24:0)	0.00173156	0.00276195	1.82331	0.690483
Cer(d42:1)-Cer(d18:0/24:1)	1.84e-05	4.88e-05	3.17018	1.31849
Cer(d42:1)-Cer(d18:1/24:0)	0.924154	0.929966	1.00866	0.310305
Cer(d42:2)-Cer(d18:1/24:1)	1.43e-05	4.01e-05	2.04797	1.17105
Cer(d42:2)-Cer(d18:2/24:0)	0.77622	0.796791	0.97566	0.383996
Cer(d42:3)-Cer(d18:2/24:1)	2.82e-05	6.94e-05	1.99294	1.24892
Cer(d43:1)-Cer(d18:1/25:0)	0.859967	0.871658	1.01441	0.171758
Cer(t42:0)-Cer(t18:0/24:0)	0.103774	0.122087	1.09342	0.19623
ChE(16:0)	4.47e-07	2.44e-06	1.4065	1.1306
ChE(18:1)	4.61e-06	1.59e-05	1.59765	1.21831
ChE(18:2)	0.0033041	0.00503482	1.34291	0.610957
ChE(18:3)	0.0995348	0.117967	4.5577	0.858373
ChE(20:3)	2.89e-06	1.08e-05	2.08039	1.21158
ChE(20:4)	0.00161107	0.00259778	1.33908	0.521021
ChE(20:5)	0.503637	0.528984	0.857222	0.188126
ChE(22:5n3)	0.000358575	0.000647052	1.70976	0.495951
ChE(22:5n6)	0.000181356	0.000353865	2.27991	1.17082
ChE(22:6)	0.215684	0.238277	1.17068	0.0710602
Cholesterol	0.0102915	0.0144442	1.14638	0.577812
DG(34:1)-DG(16:0/18:1)	1.42e-11	9.71e-10	2.46798	1.67664
DG(34:2)-DG(16:0/18:2)	4.2e-10	1.13e-08	2.17889	1.46019
DG(34:2)-DG(16:1/18:1)	1.96e-08	2.19e-07	3.41093	1.7135
DG(34:3)-DG(16:1/18:2)	1.6e-09	2.66e-08	2.65954	1.4462
DG(36:1)-DG(18:0/18:1)	1.75e-06	7.31e-06	1.57547	1.1628
DG(36:2)-DG(18:0/18:2)	1.55e-07	9.78e-07	1.87106	1.25424
DG(36:2)-DG(18:1/18:1)	1.42e-09	2.5e-08	1.97982	1.3985
DG(36:3)-DG(18:1/18:2)	3.38e-08	2.94e-07	1.85481	1.22617
DG(36:4)-DG(16:0/20:4)	6.66e-11	3.18e-09	3.05454	1.74779
DG(36:4)-DG(18:1/18:3)	4.54e-06	1.58e-05	1.70958	0.915378
DG(36:4)-DG(18:2/18:2)	4.36e-06	1.53e-05	1.71335	0.918436
DG(36:6)-DG(18:3/18:3)	0.0351041	0.0450534	5.14172	0.189965
DG(38:2)-DG(20:1/18:1)	3.48e-05	8.14e-05	3.74111	1.0195
DG(38:3)-DG(18:0/20:3)1	9.29e-08	6.31e-07	2.37562	1.23621
DG(38:4)-DG(18:0/20:4)	2.84e-08	2.68e-07	2.47573	1.24096
DG(38:4)-DG(18:1/20:3)	7.91e-09	9.99e-08	2.49919	1.59579
DG(38:5)-DG(18:1/20:4)	5.35e-10	1.35e-08	2.37097	1.529
DG(38:5)-DG(18:3/20:2)	6.41e-08	4.81e-07	3.27215	1.55538
DG(38:6)-DG(16:0/22:6)	5.69e-07	2.94e-06	2.05281	1.09611
DG(40:6)-DG(18:1/22:5)	4.92e-09	6.74e-08	2.30284	1.29067
DG(40:7)-DG(18:1/22:6)	0.000764991	0.00129294	1.57269	0.902429
Arachidonoylcarnitine-AcCa(20:4)	0.00292996	0.00449322	1.61762	0.913867
Decanoylcarnitine-AcCa(10:0)	0.787225	0.805688	0.964365	0.216301
Decenoylcarnitine-AcCa(10:1)	0.797051	0.814009	1.03388	0.00398128
Dodecanoylcarnitine-AcCa(12:0)	0.27395	0.297503	1.13783	0.188662
Dodecenoylcarnitine-AcCa(12:1)	0.0264542	0.034694	1.28842	0.572422
Eicosadienoylcarnitine-AcCa(20:2)	0.00437343	0.00649921	1.6344	0.568679
Hexadecenoylcarnitine-AcCa(16:1)	3.63e-06	1.31e-05	1.83944	1.23248
Lcosatrienoylcarnitine-AcCa(20:3)	3.5e-05	8.15e-05	1.99063	1.14682
Linolenyl carnitine-AcCa(18:3)	3.12e-05	7.49e-05	1.9163	1.0338
Linoleylcarnitine-AcCa(18:2)	0.000342033	0.000619531	1.49503	0.940453
Myristoleoylcarnitine-AcCa(14:1)	0.00660643	0.00963856	1.39467	0.695743
Octanoylcarnitine-AcCa(8:0)	0.860762	0.871658	0.974919	0.177656
Oleoylcarnitine-AcCa(18:1)	0.000167799	0.000331455	1.50919	0.951233
Palmitoylcarnitine-AcCa(16:0)	2.41e-05	6.12e-05	1.73154	1.22096
Stearoylcarnitine-AcCa(18:0)	0.00164229	0.00263645	1.46236	0.75249
Tetradecadiencarnitine-AcCa(14:2)	0.0130902	0.0179523	1.40121	0.639263
Tetradecanoylcarnitine-AcCa(14:0)	0.000289807	0.000535028	1.4115	0.865143
PC(28:0)-PC(14:0/14:0)	5.05e-05	0.000112142	3.798	1.51717
PC(30:0)-PC(16:0/14:0)	1.16e-09	2.23e-08	3.59309	1.72249
PC(30:0e)-PC(30:0e)	0.157445	0.180366	1.20065	0.225237
PC(30:1)-PC(16:1/14:0)	1.23e-06	5.38e-06	9.67611	1.70355
PC(31:0e)-PC(31:0e)	0.390907	0.415123	1.19742	0.0316609
PC(31:1)-PC(17:1/14:0)	8.46e-07	3.98e-06	8.57921	1.63706
PC(32:0)-PC(16:0/16:0)	4.74e-09	6.69e-08	2.94314	1.75972
PC(32:0e)-PC(16:0e/16:0)	3.51e-09	5.11e-08	2.2052	1.61074
PC(32:1)-PC(16:0/16:1)	8.6e-11	3.18e-09	3.75474	1.79248
PC(32:1e)-PC(16:1e/16:0)	5.22e-06	1.77e-05	1.7614	1.21292
PC(32:1p)-PC(32:1p)	5.6e-07	2.92e-06	1.75699	1.28338
PC(32:2)-PC(14:0/18:2)	1.42e-05	4.01e-05	2.76802	1.51117
PC(32:3)-PC(14:0/18:3)	2.35e-05	6.06e-05	5.66018	1.53804
PC(33:1)-PC(15:0/18:1)	6.58e-08	4.86e-07	2.56328	1.5892
PC(33:2)-PC(15:0/18:2)	3.42e-05	8.06e-05	1.62984	1.05352
PC(34:0)-PC(18:0/16:0)	1.68e-07	1.03e-06	2.10237	1.58465
PC(34:0e)-PC(34:0e)	3.21e-06	1.18e-05	1.65536	1.25071
PC(34:1)-PC(16:0/18:1)	7.75e-11	3.18e-09	2.32952	1.75403
PC(34:1e)-PC(18:1e/16:0)	4.2e-08	3.42e-07	2.05588	1.49928
PC(34:2)-PC(16:0/18:2)	1.29e-08	1.54e-07	1.49454	1.38711
PC(34:2e)-PC(16:0e/18:2)	0.00199744	0.00313323	1.37641	0.753313
PC(34:2e)-PC(16:1e/18:1)	1.01e-06	4.6e-06	1.57945	1.23766
PC(34:3)-PC(16:0/18:3)+PC(16:1/18:2)	3.39e-05	8.01e-05	4.47704	1.53536
PC(34:3e)-PC(16:1e/18:2)	0.000397881	0.000712623	1.41852	0.911582
PC(34:4)-PC(16:1/18:3)+PC(14:0/20:4)	0.000104159	0.000214576	2.45077	1.40914
PC(34:4e)-PC(34:4e)	0.848303	0.864512	1.03158	0.331883
PC(34:5)-PC(34:5)	0.00369746	0.00558108	2.0605	0.681913
PC(35:1)-PC(17:0/18:1)	1.44e-05	4.01e-05	1.81963	1.20195
PC(35:2)-PC(17:0/18:2)	0.0051456	0.00757634	1.41393	0.68694
PC(35:3)-PC(17:0/18:3)	2.52e-07	1.46e-06	1.72559	1.21542
PC(35:4)-PC(17:1/18:3)	7.43e-06	2.32e-05	2.08936	1.07593
PC(36:0)-PC(36:0)	2.61e-05	6.52e-05	1.47411	1.14459
PC(36:1)-PC(18:0/18:1)	9.7e-09	1.19e-07	2.40641	1.61756
PC(36:1e)-PC(36:1e)	0.000981433	0.00161886	1.45296	0.712036
PC(36:1p)-PC(18:0p/18:1)	0.398073	0.42087	1.0743	0.114671
PC(36:2)-PC(18:0/18:2)	2.68e-08	2.57e-07	1.58347	1.3053
PC(36:2)-PC(18:1/18:1)	2.05e-08	2.19e-07	2.39158	1.49169
PC(36:2e)-PC(18:0e/18:2)	0.03296	0.0425291	1.2577	0.573613
PC(36:2e)-PC(18:1e/18:1)	8.21e-07	3.94e-06	1.7106	1.2329
PC(36:2p)-PC(18:0p/18:2)	0.0667781	0.0809431	1.22199	0.467658
PC(36:2p)-PC(18:1p/18:1)	5.8e-06	1.88e-05	1.85592	1.34246
PC(36:3)-PC(16:0/20:3)+PC(18:0/18:3)	2.32e-10	7.42e-09	2.39233	1.77863
PC(36:3)-PC(18:1/18:2)	7.59e-08	5.52e-07	2.00425	1.30511
PC(36:3e)-PC(16:0e/20:3)	7.76e-06	2.4e-05	1.4141	1.10144
PC(36:3e)-PC(18:1e/18:2)	7.45e-06	2.32e-05	1.41703	1.09842
PC(36:3p)+PC(36:4e)-PC(36:3p)+PC(36:4e)	1.56e-06	6.62e-06	1.52156	1.22394
PC(36:4)-PC(16:0/20:4)	1.08e-09	2.16e-08	1.52175	1.46827
PC(36:4)-PC(18:2/18:2)	1.78e-05	4.78e-05	2.19741	1.16476
PC(36:4e)-PC(16:0e/20:4)	1.31e-06	5.6e-06	1.52887	1.23403
PC(36:4p)-PC(16:0p/20:4)	1.03e-05	3.08e-05	1.46455	1.11975
PC(36:5)-PC(16:0/20:5)	0.0123469	0.0170302	1.57809	0.727487
PC(36:5)-PC(16:1/20:4)	4.31e-05	9.72e-05	3.29958	1.66108
PC(36:5)-PC(18:2/18:3)	6.02e-07	3.04e-06	2.78469	1.10567
PC(36:5e)-PC(16:1e/20:4)	1e-05	3.02e-05	1.4664	1.11087
PC(36:6)-PC(18:3/18:3)	0.000241479	0.000459961	2.09666	1.119
PC(37:1)-PC(37:1)	2.07e-05	5.42e-05	1.80129	1.24896
PC(37:2)-PC(19:0/18:2)mixture	3.74e-05	8.61e-05	1.66012	1.21057
PC(37:3)-PC(37:3)	5.15e-08	4.05e-07	2.15059	1.17827
PC(37:4)-PC(17:0/20:4)mixture	0.116849	0.136467	1.21802	0.429433
PC(37:5)-PC(15:0/22:5)	0.596745	0.62269	0.901237	0.137251
PC(38:1)-PC(16:1/22:0)	1.08e-05	3.21e-05	1.81132	1.23714
PC(38:2)-PC(18:0/20:2)mixture	7.82e-08	5.6e-07	2.32912	1.59202
PC(38:3)-PC(18:0/20:3)	2.36e-09	3.54e-08	2.93335	1.78007
PC(38:3)-PC(18:1/20:2)	1.69e-09	2.7e-08	2.98767	1.78689
PC(38:3e)-PC(38:3e)	1.8e-05	4.8e-05	1.53075	1.17266
PC(38:4)-PC(16:0/22:4)	1.88e-12	2.25e-10	2.92969	1.92348
PC(38:4)-PC(18:0/20:4)	9.32e-07	4.3e-06	1.57877	1.19225
PC(38:4e)-PC(16:0e/22:4)	2.97e-13	7.13e-11	2.07183	1.73397
PC(38:4e)-PC(18:0e/20:4)	0.000118491	0.000241907	1.50976	1.12504
PC(38:4p)-PC(18:0p/20:4)	0.000792068	0.00133401	1.33991	0.845834
PC(38:5)-PC(16:0/22:5)+PC(18:1/20:4)	6.49e-10	1.5e-08	1.57301	1.47846
PC(38:5)-PC(18:0/20:5)+PC(16:0/22:5)	2.93e-08	2.7e-07	1.86029	1.50246
PC(38:6)-PC(16:0/22:6)	0.000191884	0.000371388	1.35757	0.887015
PC(38:6)-PC(18:2/20:4)	4.02e-05	9.19e-05	2.09149	1.21838
PC(38:6p)-PC(16:0p/22:6)	0.0144004	0.019526	1.2325	0.477793
PC(38:7)-PC(16:1/22:6)	8.85e-05	0.000184602	1.98682	1.12225
PC(39:6)-PC(39:6)	0.395752	0.41934	1.09951	0.0505842
PC(40:1)-PC(16:0/24:1)	0.000917963	0.00152464	1.47083	0.725437
PC(40:2)-PC(40:2)	0.0126938	0.0174585	2.24358	0.832898
PC(40:3)-PC(18:1/22:2)+PC(18:2/22:1)	0.0245	0.0324525	1.94286	0.609521
PC(40:3p)-PC(40:3p)	3.75e-05	8.61e-05	1.5848	1.23655
PC(40:4)-PC(18:0/22:4)	2.2e-09	3.41e-08	2.80767	1.83629
PC(40:4e)-PC(40:4e)	3.05e-05	7.35e-05	1.59232	1.24508
PC(40:5)-PC(18:0/22:5)	8.5e-10	1.85e-08	1.90927	1.42398
PC(40:5e)-PC(40:5e)	0.000695608	0.00118401	1.42339	0.997944
PC(40:5p)-PC(40:5p)	0.000250018	0.000472475	1.56034	0.859353
PC(40:6)-PC(18:0/22:6)	1.25e-06	5.41e-06	1.82063	1.21126
PC(40:6e)-PC(18:0e/22:6)	0.000259741	0.000488925	1.55702	0.857699
PC(40:6p)-PC(18:0p/22:6)	0.00158685	0.00257327	1.36324	0.38838
PC(40:7)-PC(18:1/22:6)	1.46e-08	1.71e-07	1.56383	1.24374
PC(40:7e)-PC(18:1e/22:6)	6.35e-07	3.17e-06	1.83285	1.22643
PC(40:8)-PC(18:3/22:5)	0.000266763	0.000500181	1.69345	0.967862
PC(42:10)-PC(20:4/22:6)	0.0707655	0.0855603	1.20832	0.218702
PC(42:2)-PC(42:2)	6.87e-06	2.19e-05	2.36428	1.2491
PC(42:3)-PC(42:3)	3.7e-05	8.58e-05	1.88711	1.13838
PC(42:5)-PC(20:0/22:5)	6.55e-10	1.5e-08	3.35536	1.70054
PC(42:6)-PC(20:1/22:5)	9.51e-10	1.98e-08	4.60989	1.75285
PC(42:6e)-PC(42:6e)	1.51e-05	4.18e-05	1.66871	1.31466
PC(42:7)-PC(42:7)	5e-07	2.64e-06	2.04957	1.18474
PC(42:8)-PC(22:4/20:4)	1.2e-14	5.74e-12	1.83157	1.67
PC(42:9)-PC(42:9)	2.35e-06	9.32e-06	1.82184	1.17336
PC(44:11)-PC(22:5/22:6)	0.000138758	0.000279848	5.60385	1.26649
PE(34:0)-PE(18:0/16:0)	1.05e-06	4.7e-06	1.30619	1.27114
PE(34:1)-PE(16:0/18:1)	1.73e-08	1.98e-07	3.75868	1.60093
PE(34:1p)-PE(34:1p)	0.00173197	0.00276195	1.85487	0.537805
PE(34:2)-PE(16:0/18:2)	3.42e-08	2.94e-07	3.21583	1.61701
PE(34:2p)-PE(16:0p/18:2)	0.0105075	0.0147044	1.40913	0.552193
PE(36:1)-PE(18:0/18:1)	2.84e-05	6.96e-05	2.42386	1.26548
PE(36:1p)-PE(18:0p/18:1)	0.230994	0.253779	1.12198	0.206762
PE(36:2)-PE(18:0/18:2)	2.09e-07	1.24e-06	2.42969	1.35302
PE(36:2)-PE(18:1/18:1)	0.000487946	0.000854797	2.60008	1.04626
PE(36:2p)-PE(18:0p/18:2)	0.207258	0.229754	1.13287	0.28212
PE(36:2p)-PE(18:1p/18:1)	0.0426714	0.054043	1.24527	0.382515
PE(36:3)-PE(18:1/18:2)	0.000286924	0.000531751	3.16661	1.34169
PE(36:3p)-PE(18:1p/18:2)	0.0045518	0.00674341	1.29065	0.634208
PE(36:4)-PE(16:0/20:4)	4.01e-12	3.85e-10	2.00128	1.5462
PE(36:4)-PE(18:1/18:3)+PE(18:2/18:2)	0.000503696	0.000872831	3.30297	1.0621
PE(36:4p)-PE(16:0p/20:4)	0.536544	0.562317	1.05592	0.21248
PE(36:4p)-PE(18:1p/18:3)	0.970401	0.972427	0.994941	0.287472
PE(36:5)-PE(16:0/20:5)	0.000834377	0.00140035	2.01723	0.625775
PE(36:5)-PE(16:1/20:4)	2.59e-07	1.48e-06	4.74042	1.37781
PE(36:5p)-PE(16:0p/20:5)	0.330921	0.354558	0.774767	0.48573
PE(38:1p)-PE(38:1p)	0.0458735	0.0573418	1.19413	0.384729
PE(38:2p)-PE(20:0p/18:2)	0.119228	0.138906	1.18728	0.182007
PE(38:3)-PE(18:0/20:3)	6.78e-11	3.18e-09	3.93155	1.27729
PE(38:3p)-PE(38:3p)	0.00404957	0.00607435	1.34751	0.853135
PE(38:4)-PE(18:0/20:4)	2.56e-08	2.51e-07	1.87232	1.29138
PE(38:4e)-PE(18:0e/20:4)	0.161627	0.184278	1.18411	0.425915
PE(38:4p)-PE(18:0p/20:4)	0.60097	0.625738	1.05502	0.162272
PE(38:5)-PE(16:0/22:5)+PE(18:1/20:4)	4.8e-07	2.59e-06	1.76068	1.24222
PE(38:5)-PE(18:0/20:5)	5.33e-13	8.53e-11	2.59611	1.60245
PE(38:5p)-PE(16:0p/22:5)+PE(18:1p/20:4)	0.930613	0.934507	1.0067	0.0777491
PE(38:5p)-PE(18:0p/20:5)	0.679574	0.703007	0.949187	0.0450966
PE(38:6)-PE(16:0/22:6)	5.46e-06	1.83e-05	1.63105	0.948729
PE(38:6p)-PE(16:0p/22:6)	0.0558495	0.0685621	1.23159	0.355097
PE(40:4)-PE(40:4)	3.04e-11	1.82e-09	3.8051	1.78505
PE(40:4p)-PE(20:0p/20:4)	0.0138019	0.018859	1.27221	0.558629
PE(40:5)-PE(18:0/22:5)	2.86e-05	6.97e-05	14.7335	1.46345
PE(40:5)-PE(18:1/22:4)	5.35e-08	4.14e-07	2.56055	1.09345
PE(40:5p)-PE(18:0p/22:5)	0.00243784	0.00376259	2.40582	0.811095
PE(40:6)-PE(18:0/22:6)	2.85e-06	1.08e-05	1.69868	0.989185
PE(40:6p)-PE(18:0p/22:6)	0.185549	0.207607	1.19912	0.13871
PE(40:7)-PE(18:1/22:6)	5.65e-06	1.86e-05	2.13382	1.15903
PE(40:7p)-PE(18:1p/22:6)	0.157165	0.180366	1.1807	0.226948
PE(40:8)-PE(18:2/22:6)	0.000494588	0.000860152	1.68203	0.439578
PE(40:8p)-PE(18:2p/22:6)	0.0493226	0.0613338	1.57939	0.308629
PI(34:1)-PI(16:0/18:1)	4.25e-10	1.13e-08	2.27194	1.61828
PI(34:2)-PI(16:0/18:2)	1.32e-10	4.54e-09	2.86782	1.77063
PI(36:1)-PI(18:0/18:1)	8.43e-05	0.000176688	1.60388	0.936216
PI(36:2)-PI(18:0/18:2)	2.15e-08	2.25e-07	1.77585	1.43233
PI(36:2)-PI(18:1/18:1)	0.000244512	0.000463896	2.42749	0.73135
PI(36:3)-PI(16:0/20:3)	1.71e-07	1.04e-06	3.17968	1.67048
PI(36:3)-PI(18:1/18:2)	6.87e-07	3.33e-06	2.30577	1.32261
PI(38:3)-PI(18:0/20:3)	1.12e-05	3.29e-05	1.55034	1.11702
PI(38:4)-PI(18:0/20:4)	0.000311465	0.000570622	1.29804	0.768796
PI(38:5)-PI(18:1/20:4)	1.05e-06	4.7e-06	4.13495	1.37686
PI(38:6)-PI(16:0/22:6)	7.97e-11	3.18e-09	3.15352	1.74506
PI(40:6)-PI(18:0/22:6)	5.97e-08	4.55e-07	1.65771	1.29378
CerG2(d34:1)-LacCer(d18:1/16:0)	0.0019161	0.00302542	1.3382	0.910085
CerG2(d34:2)-LacCer(d18:2/16:0)	0.000212885	0.00040874	1.32867	1.01642
CerG2(d42:1)-LacCer(d18:1/24:0)	0.000436729	0.000770699	1.49877	0.853725
CerG2(d42:2)-LacCer(d18:1/24:1)	1.4e-05	4e-05	1.63158	1.05226
CerG3(d34:1)-CerG3(d18:1/16:0)	2.8e-07	1.58e-06	1.60496	1.32746
CerG3(d40:1)-CerG3(d18:1/22:0)	5.89e-05	0.000129179	1.48371	0.862538
CerG3(d42:1)-CerG3(d18:1/24:0)	9.08e-06	2.78e-05	1.5384	0.983149
CerG3(d42:2)-CerG3(d18:2/24:0)	2.18e-06	8.85e-06	1.74083	1.17577
CerG3(d42:3)-CerG3(d18:2/24:1)	1.64e-07	1.02e-06	1.86275	1.26903
CerG3GNAc1(d34:1)-Tetrahexosylceramide(d18:1/16:0)	3e-08	2.72e-07	1.59599	1.30819
Ganglioside GA1(d42:1)-Ganglioside GA1(d42:1)	0.0551049	0.0678214	1.7325	0.452444
Ganglioside GA1(d42:2)-Ganglioside GA1(d42:2)	5.53e-06	1.84e-05	1.83286	1.10565
GlcCer(d34:1)-GlcCer(d18:1/16:0)	2.66e-05	6.59e-05	1.30795	0.875291
GlcCer(d40:1)-GlcCer(d18:1/22:0)	0.0147453	0.0199373	1.20766	0.531149
GlcCer(d41:1)-GlcCer(d18:1/23:0)	0.0110142	0.0152798	1.23178	0.634164
GlcCer(d42:1)-GlcCer(d18:1/24:0)	0.00429137	0.00639707	1.2576	0.663321
GlcCer(d42:2)-GlcCer(d18:1/24:1)	0.000182568	0.000354788	2.00568	1.09356
GM3(d34:1)-Ganglioside GM3(d18:1/16:0)	5.87e-12	4.69e-10	1.82299	1.68154
GM3(d42:2)-Ganglioside GM3(d18:1/24:1)	2.05e-08	2.19e-07	1.84013	1.37087
LysoPC(14:0)	2.56e-06	9.92e-06	2.25655	1.48401
LysoPC(15:0)	0.000490109	0.000855462	1.48516	0.891746
LysoPC(16:0)	9.06e-06	2.78e-05	1.77419	1.21317
LysoPC(16:0e)	0.00328253	0.00501788	1.38703	0.647372
LysoPC(16:1)	5.06e-09	6.74e-08	2.64203	1.73273
LysoPC(16:1e)	0.138882	0.160248	1.13999	0.295871
LysoPC(17:0)	0.0408323	0.0518506	1.54407	0.506308
LysoPC(18:0)	7.69e-05	0.000164836	1.63744	0.999613
LysoPC(18:1)	1.43e-05	4.01e-05	1.67579	1.20251
LysoPC(18:0p)	0.101517	0.119725	1.21521	0.204469
LysoPC(18:1e)	0.000177104	0.000346979	1.50751	0.976324
LysoPC(18:2)	0.205085	0.227872	1.11889	0.220388
LysoPC(18:3)	2.46e-05	6.18e-05	2.3068	1.13571
LysoPC(19:0)	0.0181371	0.0242502	1.36359	0.563015
LysoPC(20:0)	0.00161279	0.00259778	1.57638	0.85557
LysoPC(20:1)	4.04e-05	9.19e-05	1.71144	1.02453
LysoPC(20:2)	5.94e-06	1.91e-05	1.8632	1.23908
LysoPC(20:3)	6.13e-06	1.96e-05	1.86398	1.39387
LysoPC(20:4)	0.0215207	0.0286147	1.25245	0.667948
LysoPC(20:5)	0.903397	0.910988	0.977203	0.0825462
LysoPC(22:1)	0.0455221	0.0570512	1.45615	0.619947
LysoPC(22:4)	1.51e-07	9.78e-07	1.92403	1.54628
LysoPC(22:5)1	0.0246527	0.032509	1.33236	0.636452
LysoPC(22:5)2	1.38e-05	3.98e-05	1.95111	1.31451
LysoPC(22:6)	0.158094	0.180679	1.15828	0.251517
LysoPE(16:0)	3.83e-07	2.11e-06	1.6703	1.40504
LysoPE(18:0)	2.1e-06	8.61e-06	1.52113	1.22804
LysoPE(18:1)	4.31e-05	9.72e-05	1.50778	0.932234
LysoPE(18:1e)	0.449184	0.473865	1.09352	0.0665858
LysoPE(18:2)	0.0183794	0.0245059	1.25766	0.285731
LysoPE(20:4)	0.0433666	0.0547789	1.17043	0.467413
LysoPE(22:6)	0.0879284	0.105369	1.16499	0.242495
PS(36:1)-PS(18:0/18:1)	0.000111202	0.000228106	1.5277	0.981302
PG(36:0)-PG(36:0)	0.687521	0.709699	1.03239	0.101426
Coenzyme Q10	0.174266	0.196818	0.798173	0.358987
Coenzyme Q9	0.0931978	0.111281	0.83254	0.575499
SM(d30:1)-SM(d30:1)	0.00937748	0.0133171	1.4198	0.735701
SM(d32:0)-SM(d32:0)	5.58e-06	1.85e-05	1.95682	1.3042
SM(d32:1)-SM(d32:1)	0.00361584	0.00549242	1.31672	0.805235
SM(d33:1)-SM(d33:1)	0.0318632	0.0415607	1.21365	0.509496
SM(d34:0(OH))-SM(d34:0(OH))	0.000646927	0.00110902	1.51485	0.709497
SM(d34:0)-SM(d34:0)	1.13e-05	3.31e-05	1.37299	1.10024
SM(d34:1(OH))-SM(d34:1(OH))	0.000424617	0.000754288	1.45597	1.04256
SM(d34:1)-SM(d34:1)	2.4e-06	9.46e-06	1.4198	1.22291
SM(d34:2)-SM(d34:2)	0.000846354	0.00141551	1.36656	0.934516
SM(d35:1)1-SM(d35:1)1	0.0531946	0.065681	0.787028	0.835569
SM(d35:1)-SM(d35:1)	0.538138	0.562759	0.965049	0.213928
SM(d36:0)-SM(d36:0)	3.69e-06	1.32e-05	1.88507	1.10902
SM(d36:1)-SM(d36:1)	0.00421054	0.00629614	1.25491	0.643951
SM(d36:2)-SM(d36:2)	0.000944427	0.00156319	0.835034	0.857606
SM(d36:3)-SM(d36:3)	0.125629	0.146009	1.14362	0.272638
SM(d37:1)-SM(d37:1)	0.374368	0.398441	0.919667	0.361323
SM(d38:0)-SM(d38:0)	1.51e-05	4.18e-05	1.7894	1.10899
SM(d38:1)-SM(d38:1)	0.196611	0.219473	1.13459	0.237186
SM(d38:2)-SM(d38:2)	0.765956	0.788968	1.02099	0.0256549
SM(d38:3)-SM(d38:3)	3.23e-05	7.68e-05	1.3652	0.777444
SM(d39:1)-SM(d39:1)	0.858207	0.871658	1.01633	0.0795577
SM(d39:2)-SM(d39:2)	0.0880268	0.105369	1.18776	0.324707
SM(d40:0)-SM(d40:0)	2.71e-06	1.04e-05	1.88608	1.24566
SM(d40:1)-SM(d40:1)	0.0334069	0.0429901	1.24087	0.38591
SM(d40:2)-SM(d40:2)1	9.83e-05	0.000204318	1.74403	1.01603
SM(d40:2)-SM(d40:2)2	0.200231	0.222995	1.12341	0.061551
SM(d40:3)-SM(d40:3)	2.4e-07	1.41e-06	2.4734	1.20546
SM(d41:1)-SM(d41:1)	0.0150953	0.0203532	1.24481	0.522047
SM(d41:2)-SM(d41:2)1	0.000238428	0.000455957	1.45021	0.841817
SM(d41:2)-SM(d41:2)2	0.114151	0.13364	1.15802	0.221757
SM(d41:3)-SM(d41:3)	6.47e-07	3.2e-06	1.83359	1.18267
SM(d42:1(OH))-SM(d42:1(OH))	0.000173268	0.000340855	1.46307	0.964061
SM(d42:1)-SM(d42:1)	0.0120224	0.0166304	1.28525	0.520212
SM(d42:2)-SM(d18:1/24:1)	1.01e-05	3.03e-05	1.87727	1.21722
SM(d42:2)-SM(d18:2/24:0)	0.061507	0.0753146	1.20376	0.279823
SM(d42:3)-SM(d18:2/24:1)	2.49e-06	9.72e-06	1.69503	1.32578
SM(d43:1)-SM(d43:1)	0.0177462	0.0237938	1.2178	0.543629
SM(d43:2)-SM(d43:2)	0.268946	0.29273	1.12313	0.356927
SM(d44:1)-SM(d44:1)	0.180332	0.202242	1.13216	0.145891
SM(d44:2)-SM(d44:2)	0.0658943	0.0800741	1.1638	0.423215
TG(24:0)-TG(8:0/8:0/8:0)	3.66e-10	1.1e-08	1.09217	1.04364
TG(28:0)-TG(8:0/10:0/10:0)	0.0481376	0.0600158	0.962916	0.799965
TG(40:0)-TG(16:0/12:0/12:0)+TG(12:0/14:0/14:0)	0.236931	0.259059	1.26958	0.292126
TG(42:0)-TG(16:0/12:0/14:0)	0.0434837	0.0547826	1.52335	0.703112
TG(42:1)-TG(14:0/14:1/14:0)	0.053229	0.065681	1.48537	0.691662
TG(43:0)-TG(15:0/12:0/16:0)	0.00364795	0.00552371	1.11501	0.526839
TG(44:0)-TG(16:0/14:0/14:0)	0.000683673	0.00116784	1.85892	1.02676
TG(44:1)-TG(14:0/16:1/14:0)+TG(16:0/10:0/18:1)	0.00185085	0.00294174	1.84678	1.03003
TG(44:2)-TG(14:1/16:0/14:1)	0.0162895	0.0219019	1.71928	0.958358
TG(45:0)-TG(15:0/14:0/16:0)	2.46e-05	6.18e-05	1.14772	0.787248
TG(45:1)-TG(15:0/14:1/16:0)	0.000201156	0.00038777	1.18735	0.687571
TG(45:2)-TG(15:0/16:1/14:1)	7.74e-05	0.000165106	1.15444	0.816556
TG(46:0)-TG(16:0/14:0/16:0)	4.83e-05	0.000107827	2.80457	1.26228
TG(46:1)-TG(16:0/14:0/16:1)	1.58e-05	4.33e-05	2.72054	1.30913
TG(46:2)-TG(14:0/14:0/18:2)+TG(16:1/14:0/16:1)	0.000341494	0.000619531	2.24456	1.20511
TG(46:3)-TG(10:0/18:1/18:2)	0.00462197	0.00682629	2.6678	1.22905
TG(46:3)-TG(16:0/12:0/18:3)	6.1e-05	0.000133183	1.99489	1.12825
TG(47:0)-TG(14:0/16:0/17:0)	0.00229708	0.00356827	1.23767	0.871983
TG(47:0)-TG(15:0/16:0/16:0)	0.00126331	0.00206959	1.25372	0.947189
TG(47:1)-TG(15:0/16:0/16:1)	3.19e-05	7.61e-05	1.35187	0.969262
TG(47:2)-TG(14:0/15:0/18:2)+TG(15:0/16:1/16:1)	7.18e-06	2.27e-05	1.34064	0.927765
TG(47:3)-TG(12:0/17:1/18:2)+TG(12:0/17:0/18:3)	2.15e-05	5.57e-05	1.37772	0.956743
TG(48:0)-TG(16:0/16:0/16:0)	2.25e-06	9.02e-06	3.12736	1.47044
TG(48:1)-TG(16:0/14:0/18:1)	1.55e-07	9.78e-07	3.68277	1.51825
TG(48:2)-TG(16:1/14:0/18:1)+TG(16:0/14:0/18:2)	1.01e-07	6.74e-07	3.22646	1.49118
TG(48:3)-TG(16:0/14:0/18:3)	2.25e-06	9.02e-06	2.93948	1.30889
TG(48:3)-TG(16:1/14:0/18:2)	9.81e-06	2.98e-05	2.77452	1.39724
TG(48:4)-TG(12:0/18:1/18:3)+TG(12:0/18:2/18:2)	0.00114861	0.00188812	2.26048	1.21406
TG(48:5)-TG(12:0/18:2/18:3)	0.000275529	0.000514607	2.75107	1.28913
TG(49:0)-TG(16:0/16:0/17:0)+TG(15:0/16:0/18:0)	0.00831075	0.0119436	1.44822	0.937493
TG(49:1)-TG(15:0/16:0/18:1)	1.22e-05	3.55e-05	1.82061	1.21196
TG(49:2)-TG(15:0/16:0/18:2)+TG(15:0/16:1/18:1)	0.231045	0.253779	0.964528	0.474315
TG(49:3)-TG(15:0/16:1/18:2)+TG(15:0/16:0/18:3)	3.91e-06	1.38e-05	1.75742	1.11236
TG(50:0)-TG(18:0/16:0/16:0)	1.9e-05	5.01e-05	2.60178	1.28751
TG(50:1)-TG(16:0/16:0/18:1)	1.25e-09	2.3e-08	2.58456	1.51043
TG(50:2)-TG(16:0/16:0/18:2)	3.85e-08	3.19e-07	2.34844	1.43897
TG(50:2)-TG(16:0/16:1/18:1)	1.26e-07	8.29e-07	3.26562	1.51387
TG(50:3)-TG(16:0/16:0/18:3)	8.39e-07	3.98e-06	2.91761	1.33188
TG(50:3)-TG(16:1/16:1/18:1)	1.46e-09	2.5e-08	2.4603	1.48411
TG(50:4)-TG(16:0/16:1/18:3)+TG(18:2/14:0/18:2)	2.53e-08	2.51e-07	2.37637	1.32187
TG(50:5)-TG(14:0/18:2/18:3)mixture	2.08e-07	1.24e-06	2.77181	1.27139
TG(50:6)-TG(18:3/14:0/18:3)mixture	1.17e-06	5.16e-06	2.81277	1.21232
TG(51:0)-TG(18:0/16:0/17:0)	0.100669	0.119018	1.28277	0.657586
TG(51:1)-TG(16:0/17:0/18:1)+TG(16:0/17:1/18:0)	0.0254878	0.0335182	1.55492	0.833369
TG(51:2)-TG(16:0/17:0/18:2)	7.06e-05	0.000152654	1.65609	1.03933
TG(51:2)-TG(16:0/17:1/18:1)	7.92e-05	0.000168121	1.64949	1.03239
TG(51:3)-TG(15:0/18:1/18:2)+TG(16:1/17:1/18:1)+TG(16:0/17:0/18:3)	2.39e-05	6.12e-05	1.6161	0.905324
TG(51:4)-TG(16:0/17:1/18:3)+TG(15:0/18:2/18:2)	8.12e-05	0.000170844	1.57249	0.676909
TG(51:5)-TG(15:0/18:2/18:3)mixture	0.000374766	0.000673737	1.59301	0.525722
TG(52:0)-TG(18:0/16:0/18:0)	9.21e-07	4.29e-06	1.594	1.11614
TG(52:1)-TG(18:0/16:0/18:1)	2.41e-05	6.12e-05	2.03105	1.00547
TG(52:2)-TG(16:0/18:1/18:1)	5.89e-07	3.01e-06	1.63127	1.1371
TG(52:2)-TG(18:0/16:0/18:2)	5e-07	2.64e-06	1.64063	1.14083
TG(52:3)-TG(16:0/18:1/18:2)	1.78e-06	7.35e-06	1.51381	1.01457
TG(52:4)-TG(16:0/16:0/20:4)	2.78e-06	1.06e-05	2.7623	1.20415
TG(52:4)-TG(16:0/18:2/18:2)	1.59e-05	4.35e-05	1.59969	0.788236
TG(52:5)-TG(16:0/16:0/20:5)	3.09e-06	1.14e-05	2.86667	1.15283
TG(52:5)-TG(16:0/18:2/18:3)+TG(16:0/16:1/20:4)	4.83e-05	0.000107827	2.11636	0.877581
TG(52:5)-TG(16:1/18:2/18:2)	1.6e-06	6.74e-06	1.74427	0.859433
TG(52:6)-TG(14:0/16:0/22:6)	5.22e-06	1.77e-05	2.31872	0.970566
TG(52:6)-TG(16:0/18:3/18:3)	2.99e-05	7.25e-05	2.78035	1.07375
TG(52:6)-TG(16:1/18:2/18:3)	1.6e-05	4.35e-05	1.96155	0.767212
TG(52:7)-TG(14:0/20:4/18:3)mixture	4.95e-06	1.7e-05	2.25821	0.957283
TG(52:7)-TG(16:1/18:3/18:3)	0.000425858	0.000754288	2.42764	0.684972
TG(53:0)-TG(17:0/18:0/18:0)	0.00862866	0.0122901	1.13998	0.67813
TG(53:1)-TG(15:0/22:0/16:1)	0.98092	0.98092	1.0083	0.0912246
TG(53:1)-TG(17:0/18:0/18:1)	0.000898622	0.0014977	1.52751	0.734989
TG(53:2)-TG(17:0/18:1/18:1)mixture	0.0245422	0.0324525	1.35957	0.477863
TG(53:3)-TG(17:0/18:1/18:2)	0.00378796	0.00569975	1.37877	0.455256
TG(53:3)-TG(17:1/18:1/18:1)	0.0440506	0.0553515	1.31778	0.345267
TG(53:4)-TG(17:0/18:2/18:2)	0.00219704	0.00343511	1.42867	0.429741
TG(53:4)-TG(17:1/18:1/18:2)	0.00224519	0.003499	1.42251	0.414949
TG(53:5)-TG(18:2/17:1/18:2)+TG(17:0/18:2/18:3)	0.00014565	0.000292519	1.58239	0.596018
TG(54:0)-TG(18:0/18:0/18:0)	5.96e-09	7.73e-08	1.23729	1.05543
TG(54:1)-TG(18:0/18:0/18:1)	0.000146757	0.000293514	1.59023	0.743491
TG(54:2)-TG(18:0/18:0/18:2)	9.9e-05	0.000204753	1.69413	0.813436
TG(54:2)-TG(18:0/18:1/18:1)	0.000118937	0.000241907	1.68774	0.79448
TG(54:3)-TG(18:0/18:1/18:2)	5.43e-05	0.000120043	1.50706	0.796792
TG(54:3)-TG(18:1/18:1/18:1)	2.1e-05	5.47e-05	1.64209	0.889751
TG(54:4)-TG(18:0/16:0/20:4)	2.37e-08	2.42e-07	2.54342	0.677188
TG(54:4)-TG(18:0/18:2/18:2)	1.7e-05	4.58e-05	1.68238	0.92869
TG(54:4)-TG(18:1/18:1/18:2)	8.04e-05	0.000169965	1.46355	0.687339
TG(54:5)-TG(16:0/18:1/20:4)	4.54e-08	3.63e-07	2.23621	1.42338
TG(54:5)-TG(18:1/18:2/18:2)+TG(18:1/18:1/18:3)	0.000123308	0.000249738	1.60078	0.600456
TG(54:6)-TG(16:0/16:0/22:6)	0.000158824	0.000316329	2.25256	0.713004
TG(54:6)-TG(16:0/18:2/20:4)	9.33e-08	6.31e-07	2.09361	1.21277
TG(54:6)-TG(18:2/18:2/18:2)+TG(18:1/18:2/18:3)	0.0019111	0.00302542	1.57713	0.30286
TG(54:7)-TG(18:1/14:0/22:6)+TG(16:1/18:2/20:4)	0.00255434	0.00392975	1.62299	0.411938
TG(54:7)-TG(18:2/18:2/18:3)+TG(18:1/18:3/18:3)	0.0139242	0.0189337	1.62019	0.0472727
TG(54:8)-TG(14:0/18:2/22:6)	0.00739746	0.0107274	1.62405	0.460471
TG(54:8)-TG(18:3/18:2/18:3)mixture	0.0109811	0.0152781	2.36604	0.265058
TG(55:3)-TG(19:1/18:1/18:1)+TG(19:0/18:1/18:2)	0.00130221	0.00212606	1.56862	0.696479
TG(55:4)-TG(19:1/18:1/18:2)mixture	0.000480836	0.000845426	1.61166	0.629302
TG(56:0)-TG(16:0/16:0/24:0)	3.37e-06	1.22e-05	1.17502	0.83339
TG(56:1)-TG(16:0/18:1/22:0)	0.00728239	0.0105926	1.23672	0.422182
TG(56:10)-TG(16:1/18:3/22:6)	0.0935602	0.111436	1.46933	0.324471
TG(56:10)-TG(18:3/18:3/20:4)	0.0774213	0.0933724	1.47404	0.0854686
TG(56:2)-TG(16:0/18:1/22:1)	0.00977979	0.0138068	1.63919	0.613225
TG(56:2)-TG(16:0/18:2/22:0)	0.00997075	0.0140351	1.63508	0.61109
TG(56:3)-TG(18:1/18:1/20:1)	0.000547977	0.000942756	2.16335	0.785818
TG(56:3)-TG(20:0/18:2/18:1)	0.000409356	0.00073045	1.6693	0.707604
TG(56:4)-TG(18:0/18:0/20:4)	0.000505841	0.000873395	1.67734	0.659704
TG(56:4)-TG(18:0/18:1/20:3)	3.83e-06	1.36e-05	2.34223	1.18559
TG(56:4)-TG(20:1/18:1/18:2)	0.000285545	0.000531247	1.51773	0.619056
TG(56:5)-TG(18:0/18:1/20:4)	1.26e-05	3.65e-05	1.62849	0.828501
TG(56:5)-TG(18:1/18:1/20:3)	8.97e-08	6.24e-07	2.39733	1.45258
TG(56:5)-TG(18:1/18:2/20:2)	3.71e-07	2.07e-06	1.87602	1.05581
TG(56:6)-TG(16:0/18:1/22:5)	8.13e-08	5.74e-07	1.97435	1.16919
TG(56:6)-TG(18:0/18:2/20:4)	2.65e-05	6.58e-05	1.60376	0.858664
TG(56:6)-TG(18:1/18:2/20:3)	6.46e-05	0.000140368	1.95772	0.936402
TG(56:7)-TG(16:0/18:1/22:6)	0.0081049	0.0116827	1.4838	0.517253
TG(56:7)-TG(18:1/18:2/20:4)	1.17e-06	5.16e-06	1.76899	0.912082
TG(56:8)-TG(16:0/18:2/22:6)mixture	0.132452	0.153567	1.27804	0.171894
TG(56:8)-TG(18:1/18:2/20:5)mixture	0.000338907	0.000618537	1.59373	0.5516
TG(56:8)-TG(18:2/18:2/20:4)	0.000295487	0.000543424	1.59799	0.578732
TG(56:9)-TG(16:0/18:3/22:6)	0.00792875	0.0114633	1.71416	0.337345
TG(56:9)-TG(16:1/18:2/22:6)	0.0968324	0.115048	1.33376	0.258228
TG(56:9)-TG(18:2/18:3/20:4)+TG(20:5/18:2/18:2)	0.0514462	0.0638093	1.36366	0.139533
TG(58:0)-TG(18:0/16:0/24:0)	0.00650963	0.00952629	1.07411	0.470096
TG(58:1)-TG(16:0/18:1/24:0)	0.00843086	0.0120762	1.19007	0.434851
TG(58:10)-TG(16:0/20:4/22:6)	0.00198432	0.00312286	1.80686	0.585429
TG(58:10)-TG(18:2/20:4/20:4)	0.166048	0.18887	1.24181	0.040237
TG(58:11)-TG(16:0/20:5/22:6)	0.776871	0.796791	1.1026	0.0243046
TG(58:11)-TG(16:1/20:4/22:6)	0.359394	0.383353	1.19392	0.13448
TG(58:11)-TG(18:3/18:2/22:6)	0.352517	0.376856	1.19707	0.131566
TG(58:2)-TG(16:0/18:2/24:0)	0.0655857	0.0799014	1.21067	0.344693
TG(58:2)-TG(18:1/18:1/22:0)	0.0647741	0.0791134	1.21137	0.345753
TG(58:3)-TG(18:1/18:1/22:1)+TG(18:1/18:2/22:0)	0.0854522	0.1028	1.76369	0.439886
TG(58:4)-TG(18:1/18:2/22:1)	0.0324025	0.0420357	2.03287	0.732072
TG(58:4)-TG(22:0/18:2/18:2)	0.0326407	0.0422305	2.02534	0.726069
TG(58:5)-TG(22:1/18:2/18:2)+TG(18:0/18:1/22:4)	2.9e-06	1.08e-05	2.50435	1.31353
TG(58:6)-TG(18:1/18:1/22:4)+TG(18:0/18:1/22:5)	3.43e-08	2.94e-07	2.25324	1.35856
TG(58:7)-TG(18:0/18:1/22:6)	0.00845331	0.0120762	1.50305	0.518736
TG(58:7)-TG(18:1/18:1/22:5)mixture	3.57e-08	3.01e-07	2.0387	1.24117
TG(58:8)-TG(18:0/18:2/22:6)	0.00948851	0.0134351	1.60187	0.364262
TG(58:8)-TG(18:1/18:1/22:6)	0.172714	0.195525	1.29017	0.188775
TG(58:8)-TG(18:2/18:2/22:4)	5.54e-05	0.000122047	1.72661	0.582709
TG(58:9)-TG(18:1/18:2/22:6)	0.0389332	0.0497019	1.36605	0.276753
TG(60:0)-TG(24:0/18:0/18:0)	0.00142993	0.00232666	1.11392	0.554198
TG(60:1)-TG(18:0/18:1/24:0)	0.0138299	0.018859	1.1596	0.363619
TG(60:10)-TG(18:0/20:4/22:6)	0.307553	0.330258	1.26017	0.0189439
TG(60:11)-TG(16:0/22:5/22:6)	0.029107	0.0380691	1.53308	0.425118
TG(60:11)-TG(18:1/20:4/22:6)	0.296603	0.319931	1.209	0.178959
TG(60:12)-TG(16:0/22:6/22:6)	0.873065	0.882255	0.953866	0.124732
TG(60:12)-TG(18:1/20:5/22:6)	0.651674	0.677064	1.09587	0.0522956
TG(60:12)-TG(18:2/20:4/22:6)	0.656408	0.680509	1.09432	0.0536393
TG(60:13)-TG(20:5/18:2/22:6)	0.242919	0.265003	0.353369	0.432296
TG(60:2)-TG(18:1/18:1/24:0)mixture	0.14155	0.162935	1.33738	0.218114
TG(60:3)-TG(18:1/18:2/24:0)mixture	0.136283	0.157629	1.43023	0.23677
TG(60:4)-TG(20:1/18:2/22:1)	0.0365105	0.0467334	2.25773	0.758499
TG(60:4)-TG(24:0/18:2/18:2)	0.474833	0.499824	1.11044	0.0828685
TG(60:5)-TG(14:0/22:5/24:0)	0.00536074	0.00786898	1.91243	0.666738
TG(60:5)-TG(24:1/18:2/18:2)	0.000707514	0.00120002	2.27208	1.04261
TG(62:0)-TG(20:0/18:0/24:0)	0.179548	0.201834	1.05122	0.106853
TG(62:1)-TG(20:0/18:0/24:1)	0.0393762	0.0501341	1.13971	0.25536
TG(62:10)-TG(22:4/18:2/22:4)	6.7e-07	3.28e-06	3.55362	1.25428
TG(62:13)-TG(18:1/22:6/22:6)	0.235319	0.257884	0.481285	0.292361
TG(62:14)-TG(18:2/22:6/22:6)	0.171802	0.194952	0.283174	0.527824
TG(62:2)-TG(16:0/22:2/24:0)	0.177938	0.200494	1.38979	0.220437
TG(62:3)-TG(18:1/22:1/22:1)	0.281064	0.303853	3.34888	0.30761
TG(62:4)-TG(22:1/18:2/22:1)	0.215938	0.238277	6.59378	0.692239
TG(62:7)-TG(24:1/18:2/20:4)	5.72e-06	1.87e-05	6.62079	1.39594

## Sheet: Description
Table S1. The differential lipid expression analysis between PBC and HC. FDR, false discovery rate; FC, fold change; VIP, variable importance in projection
