# Supplementary material for: Plasma lipidomics of primary biliary cholangitis and its comparison with Sjögren’s syndrome
Source: Front Immunol. 2023 May 5;14:1124443. doi: 10.3389/fimmu.2023.1124443 (PMC10196160; doi:10.3389/fimmu.2023.1124443)
Supplement: Supplementary file 7 [file Table_2.xls]

## Sheet: Table S2
Pathway name	Pathway lipids	Converted lipids (number)	Converted lipids (percentage)	Converted lipids (list)	p-value	Benjamini correction	Bonferroni correction
Sphingolipid metabolism	21	5	45.4545	C00195, C12126, C01190, C00550, C02686	2.27065e-05	0.000522249	0.000522249
Sphingolipid signaling pathway	9	3	27.2727	C00195, C12126, C00550	0.000512942	0.00589883	0.0117977
Glycosylphosphatidylinositol (GPI)-anchor biosynthesis	3	2	18.1818	C01194, C00350	0.00114636	0.00659155	0.0263662
Autophagy - other	3	2	18.1818	C01194, C00350	0.00114636	0.00659155	0.0263662
Autophagy - animal	4	2	18.1818	C01194, C00350	0.00226686	0.00868961	0.0521377
Necroptosis	4	2	18.1818	C00195, C00550	0.00226686	0.00868961	0.0521377
Retrograde endocannabinoid signaling	8	2	18.1818	C00157, C00350	0.0101095	0.0332169	0.232518
Glycerophospholipid metabolism	26	3	27.2727	C01194, C00157, C00350	0.0130622	0.0375537	0.30043
Ferroptosis	11	2	18.1818	C21480, C21481	0.0191938	0.0473783	0.441458
Pathogenic Escherichia coli infection	1	1	9.09091	C00350	0.0205993	0.0473783	0.473783
AGE-RAGE signaling pathway in diabetic complications	2	1	9.09091	C00195	0.040812	0.0853342	0.938677
Neurotrophin signaling pathway	3	1	9.09091	C00195	0.0606449	0.0996308	1
Kaposi's sarcoma-associated herpesvirus infection	3	1	9.09091	C00350	0.0606449	0.0996308	1
Adipocytokine signaling pathway	3	1	9.09091	C00195	0.0606449	0.0996308	1
Leishmaniasis	4	1	9.09091	C00195	0.0801042	0.11515	1
Insulin resistance	4	1	9.09091	C00195	0.0801042	0.11515	1
Tuberculosis	5	1	9.09091	C01194	0.0991964	0.126751	1
Choline metabolism in cancer	5	1	9.09091	C00157	0.0991964	0.126751	1
Inositol phosphate metabolism	9	1	9.09091	C01194	0.172017	0.208231	1
Phosphatidylinositol signaling system	11	1	9.09091	C01194	0.206382	0.23734	1
alpha-Linolenic acid metabolism	23	1	9.09091	C00157	0.386753	0.423587	1
Linoleic acid metabolism	25	1	9.09091	C00157	0.412896	0.431664	1
Arachidonic acid metabolism	75	1	9.09091	C00157	0.813975	0.813975	1

## Sheet: Description
Table S2. Enriched pathways were detected on LIPEA between PBC and HC.
