# Supplementary material for: Plasma lipidomics of primary biliary cholangitis and its comparison with Sjögren’s syndrome
Source: Front Immunol. 2023 May 5;14:1124443. doi: 10.3389/fimmu.2023.1124443 (PMC10196160; doi:10.3389/fimmu.2023.1124443)
Supplement: Supplementary file 10 [file Table_5.xlsx]

## Sheet: Table S5
Lipids	Adjust P value	FDR	FC	VIP
Cer(d34:0)-Cer(d18:0/16:0)	0.0324747	0.0649495	1.04605	0.439325
Cer(d36:1)-Cer(d18:1/18:0)	0.0209556	0.0457213	1.0322	1.0857
Cer(d38:1)-Cer(d18:1/20:0)	0.184215	0.254089	1.19258	0.873754
Cer(d40:1)-Cer(d18:1/22:0)	0.517822	0.576692	1.49143	0.182708
Cer(d40:2)-Cer(d18:2/22:0)	0.12174	0.178589	1.13178	0.482516
Cer(d41:1)-Cer(d18:1/23:0)	0.482441	0.544874	1.45889	0.332505
Cer(d41:2)1-Cer(d41:2)1	0.01472	0.0362338	1.02543	1.23954
Cer(d41:2)2-Cer(d41:2)2	0.381651	0.452327	1.36824	0.434843
Cer(d42:0)-Cer(d18:0/24:0)	0.686216	0.730341	1.65903	0.313246
Cer(d42:1)-Cer(d18:0/24:1)	0.00116013	0.00562489	1.00391	1.57293
Cer(d42:1)-Cer(d18:1/24:0)	0.0288515	0.0584335	1.04133	0.886723
Cer(d42:2)-Cer(d18:1/24:1)	0.0165148	0.0394383	1.02771	1.3332
Cer(d42:2)-Cer(d18:2/24:0)	0.0192634	0.04336	1.03051	0.924837
Cer(d42:3)-Cer(d18:2/24:1)	0.00826326	0.0238938	1.0167	1.30996
Cer(d43:1)-Cer(d18:1/25:0)	0.439766	0.506206	1.42031	0.371051
Cer(t42:0)-Cer(t18:0/24:0)	0.118927	0.175107	1.12905	0.394584
ChE(16:0)	0.101725	0.155503	1.11381	0.735726
ChE(18:1)	0.0179349	0.0415882	1.02925	1.1354
ChE(18:2)	0.02763	0.0566136	1.04002	0.653959
ChE(18:3)	0.0645298	0.109397	1.07878	0.771179
ChE(20:3)	0.00471408	0.0152889	1.01065	1.02565
ChE(20:4)	0.176349	0.244646	1.1848	0.437428
ChE(20:5)	0.462126	0.528144	1.44207	0.277037
ChE(22:5n3)	0.272372	0.351447	1.27584	0.235007
ChE(22:5n6)	0.033638	0.0664454	1.04713	0.92595
ChE(22:6)	0.59895	0.651919	1.57126	0.145528
Cholesterol	0.058916	0.103589	1.07444	0.805225
DG(34:1)-DG(16:0/18:1)	0.00112924	0.00558801	1.00388	1.09831
DG(34:2)-DG(16:0/18:2)	0.00115219	0.00562489	1.00391	0.919962
DG(34:2)-DG(16:1/18:1)	0.000349573	0.0025044	1.00174	1.44354
DG(34:3)-DG(16:1/18:2)	0.000408754	0.00276341	1.00192	1.13625
DG(36:1)-DG(18:0/18:1)	0.0660712	0.110871	1.07988	0.615302
DG(36:2)-DG(18:0/18:2)	0.00247026	0.00926348	1.00644	0.861149
DG(36:2)-DG(18:1/18:1)	0.00938287	0.0264511	1.0185	1.02805
DG(36:3)-DG(18:1/18:2)	0.00278619	0.00995159	1.00692	0.935233
DG(36:4)-DG(16:0/20:4)	0.000488988	0.00321526	1.00223	1.33366
DG(36:4)-DG(18:1/18:3)	0.0134906	0.0340814	1.0239	0.608343
DG(36:4)-DG(18:2/18:2)	0.0129077	0.0332456	1.02331	0.614214
DG(36:6)-DG(18:3/18:3)	0.981826	0.98906	1.98489	0.217037
DG(38:2)-DG(20:1/18:1)	0.0688434	0.112397	1.08102	0.748558
DG(38:3)-DG(18:0/20:3)1	0.00287725	0.010155	1.00706	1.07528
DG(38:4)-DG(18:0/20:4)	0.00414257	0.0139744	1.00973	0.893605
DG(38:4)-DG(18:1/20:3)	0.000281508	0.00211131	1.00146	1.37392
DG(38:5)-DG(18:1/20:4)	0.00263125	0.00949802	1.00661	1.24369
DG(38:5)-DG(18:3/20:2)	5.86e-05	0.000937243	1.00065	1.3997
DG(38:6)-DG(16:0/22:6)	0.012952	0.0332456	1.02331	0.818034
DG(40:6)-DG(18:1/22:5)	0.00135862	0.00609474	1.00423	1.07458
DG(40:7)-DG(18:1/22:6)	0.00074183	0.00434242	1.00301	1.22709
Arachidonoylcarnitine-AcCa(20:4)	0.000143594	0.0014665	1.00102	1.36826
Decanoylcarnitine-AcCa(10:0)	0.437699	0.505037	1.41916	0.350585
Decenoylcarnitine-AcCa(10:1)	0.146435	0.208572	1.15554	0.476235
Dodecanoylcarnitine-AcCa(12:0)	0.286177	0.36244	1.2856	0.678323
Dodecenoylcarnitine-AcCa(12:1)	0.020917	0.0457213	1.0322	1.13284
Eicosadienoylcarnitine-AcCa(20:2)	0.00167124	0.00729269	1.00507	1.19189
Hexadecenoylcarnitine-AcCa(16:1)	0.000233107	0.00186485	1.00129	1.65145
Lcosatrienoylcarnitine-AcCa(20:3)	2.46e-05	0.000789687	1.00055	1.50183
Linolenyl carnitine-AcCa(18:3)	0.000318111	0.00234912	1.00163	1.40282
Linoleylcarnitine-AcCa(18:2)	0.000129545	0.00138182	1.00096	1.3624
Myristoleoylcarnitine-AcCa(14:1)	0.037247	0.0715142	1.05082	1.17872
Octanoylcarnitine-AcCa(8:0)	0.302484	0.378105	1.29963	0.327237
Oleoylcarnitine-AcCa(18:1)	0.00019991	0.00171352	1.00119	1.46347
Palmitoylcarnitine-AcCa(16:0)	0.000209168	0.00176141	1.00122	1.32853
Stearoylcarnitine-AcCa(18:0)	0.0367454	0.0708345	1.05032	0.744626
Tetradecadiencarnitine-AcCa(14:2)	0.0133197	0.0340077	1.02385	1.10027
Tetradecanoylcarnitine-AcCa(14:0)	0.00933554	0.0264511	1.0185	1.17831
PC(28:0)-PC(14:0/14:0)	0.000963261	0.0049567	1.00344	1.54459
PC(30:0)-PC(16:0/14:0)	3.99e-05	0.000789687	1.00055	1.9079
PC(30:0e)-PC(30:0e)	0.51318	0.572852	1.48746	0.357598
PC(30:1)-PC(16:1/14:0)	4.49e-05	0.000828392	1.00057	1.88225
PC(31:0e)-PC(31:0e)	0.112255	0.167858	1.12339	0.450004
PC(31:1)-PC(17:1/14:0)	2.64e-05	0.000789687	1.00055	1.85531
PC(32:0)-PC(16:0/16:0)	1.57e-05	0.000789687	1.00055	2.0298
PC(32:0e)-PC(16:0e/16:0)	3.2e-05	0.000789687	1.00055	1.80999
PC(32:1)-PC(16:0/16:1)	3.48e-05	0.000789687	1.00055	1.99617
PC(32:1e)-PC(16:1e/16:0)	0.000147158	0.00147158	1.00102	1.60857
PC(32:1p)-PC(32:1p)	2.06e-05	0.000789687	1.00055	1.90984
PC(32:2)-PC(14:0/18:2)	1.83e-05	0.000789687	1.00055	1.86633
PC(32:3)-PC(14:0/18:3)	2.95e-05	0.000789687	1.00055	1.7042
PC(33:1)-PC(15:0/18:1)	0.000114706	0.00133285	1.00092	1.84627
PC(33:2)-PC(15:0/18:2)	0.00124814	0.00576065	1.004	1.40758
PC(34:0)-PC(18:0/16:0)	9.49e-05	0.00133285	1.00092	1.62517
PC(34:0e)-PC(34:0e)	0.000719844	0.00426574	1.00296	1.40393
PC(34:1)-PC(16:0/18:1)	3.67e-05	0.000789687	1.00055	2.00265
PC(34:1e)-PC(18:1e/16:0)	8.52e-05	0.00123973	1.00086	1.83271
PC(34:2)-PC(16:0/18:2)	3.41e-05	0.000789687	1.00055	1.65058
PC(34:2e)-PC(16:0e/18:2)	0.0483002	0.0878186	1.06276	0.840631
PC(34:2e)-PC(16:1e/18:1)	0.000110111	0.00133285	1.00092	1.67689
PC(34:3)-PC(16:0/18:3)+PC(16:1/18:2)	4e-05	0.000789687	1.00055	1.66893
PC(34:3e)-PC(16:1e/18:2)	0.000598715	0.003693	1.00256	1.2823
PC(34:4)-PC(16:1/18:3)+PC(14:0/20:4)	0.000111497	0.00133285	1.00092	1.64033
PC(34:4e)-PC(34:4e)	0.632064	0.680248	1.60242	0.274892
PC(34:5)-PC(34:5)	0.00279889	0.00995159	1.00692	1.18983
PC(35:1)-PC(17:0/18:1)	0.00236195	0.00899789	1.00626	1.43752
PC(35:2)-PC(17:0/18:2)	0.0220745	0.0475145	1.03348	1.04772
PC(35:3)-PC(17:0/18:3)	0.000224133	0.0018549	1.00129	1.54524
PC(35:4)-PC(17:1/18:3)	0.00218822	0.00847053	1.00589	1.34188
PC(36:0)-PC(36:0)	0.0329928	0.0654402	1.0464	0.958582
PC(36:1)-PC(18:0/18:1)	0.000156042	0.00147742	1.00102	1.77697
PC(36:1e)-PC(36:1e)	0.0731493	0.118221	1.0854	0.976782
PC(36:1p)-PC(18:0p/18:1)	0.53077	0.589745	1.50498	0.609281
PC(36:2)-PC(18:0/18:2)	0.000230272	0.00186485	1.00129	1.40399
PC(36:2)-PC(18:1/18:1)	0.00010381	0.00133285	1.00092	1.82724
PC(36:2e)-PC(18:0e/18:2)	0.0626787	0.107449	1.07732	0.749607
PC(36:2e)-PC(18:1e/18:1)	0.00120759	0.00573906	1.00399	1.5302
PC(36:2p)-PC(18:0p/18:2)	0.0543399	0.0966042	1.06925	0.827487
PC(36:2p)-PC(18:1p/18:1)	3.5e-05	0.000789687	1.00055	1.77589
PC(36:3)-PC(16:0/20:3)+PC(18:0/18:3)	1.33e-05	0.000789687	1.00055	1.89685
PC(36:3)-PC(18:1/18:2)	0.000163555	0.00150974	1.00105	1.58506
PC(36:3e)-PC(16:0e/20:3)	0.00733005	0.0217187	1.01517	1.08299
PC(36:3e)-PC(18:1e/18:2)	0.00698369	0.0210828	1.01472	1.0774
PC(36:3p)+PC(36:4e)-PC(36:3p)+PC(36:4e)	0.000867133	0.00470445	1.00327	1.15591
PC(36:4)-PC(16:0/20:4)	4.11e-05	0.000789687	1.00055	1.64814
PC(36:4)-PC(18:2/18:2)	0.000266164	0.00202792	1.00141	1.36169
PC(36:4e)-PC(16:0e/20:4)	0.000865225	0.00470445	1.00327	1.15854
PC(36:4p)-PC(16:0p/20:4)	0.000861562	0.00470445	1.00327	1.26218
PC(36:5)-PC(16:0/20:5)	0.00059771	0.003693	1.00256	1.36369
PC(36:5)-PC(16:1/20:4)	1.27e-05	0.000789687	1.00055	2.00044
PC(36:5)-PC(18:2/18:3)	0.000177074	0.00160369	1.00111	1.30555
PC(36:5e)-PC(16:1e/20:4)	0.000955696	0.0049567	1.00344	1.25758
PC(36:6)-PC(18:3/18:3)	0.000193526	0.00168896	1.00117	1.45482
PC(37:1)-PC(37:1)	0.00443927	0.0145949	1.01017	1.37415
PC(37:2)-PC(19:0/18:2)mixture	0.00317531	0.0109651	1.00763	1.30889
PC(37:3)-PC(37:3)	0.00255069	0.00941793	1.00655	1.11696
PC(37:4)-PC(17:0/20:4)mixture	0.150615	0.213891	1.15981	0.70823
PC(37:5)-PC(15:0/22:5)	0.575131	0.633172	1.55097	0.419466
PC(38:1)-PC(16:1/22:0)	0.00310742	0.0108873	1.00758	1.41236
PC(38:2)-PC(18:0/20:2)mixture	5.35e-05	0.000916498	1.00064	1.72025
PC(38:3)-PC(18:0/20:3)	1.65e-05	0.000789687	1.00055	1.77484
PC(38:3)-PC(18:1/20:2)	1.52e-05	0.000789687	1.00055	1.77621
PC(38:3e)-PC(38:3e)	0.00139888	0.00621723	1.00432	1.05406
PC(38:4)-PC(16:0/22:4)	3.13e-05	0.000789687	1.00055	1.80836
PC(38:4)-PC(18:0/20:4)	0.000474112	0.00316074	1.00219	1.31288
PC(38:4e)-PC(16:0e/22:4)	5.67e-05	0.000937243	1.00065	1.57796
PC(38:4e)-PC(18:0e/20:4)	0.00876745	0.0250499	1.01751	0.901212
PC(38:4p)-PC(18:0p/20:4)	0.00838198	0.0240919	1.01684	0.940618
PC(38:5)-PC(16:0/22:5)+PC(18:1/20:4)	0.000156976	0.00147742	1.00102	1.49963
PC(38:5)-PC(18:0/20:5)+PC(16:0/22:5)	0.000128693	0.00138182	1.00096	1.5835
PC(38:6)-PC(16:0/22:6)	0.00197448	0.00838719	1.00583	1.0754
PC(38:6)-PC(18:2/20:4)	4.94e-05	0.000877921	1.00061	1.5173
PC(38:6p)-PC(16:0p/22:6)	0.0181215	0.0416187	1.02927	0.654276
PC(38:7)-PC(16:1/22:6)	3.53e-05	0.000789687	1.00055	1.57966
PC(39:6)-PC(39:6)	0.493815	0.555615	1.4698	0.368507
PC(40:1)-PC(16:0/24:1)	0.354339	0.43059	1.34778	0.678861
PC(40:2)-PC(40:2)	0.00731047	0.0217187	1.01517	1.3418
PC(40:3)-PC(18:1/22:2)+PC(18:2/22:1)	0.029508	0.0592629	1.04193	1.19876
PC(40:3p)-PC(40:3p)	0.0239225	0.0503632	1.03553	0.960662
PC(40:4)-PC(18:0/22:4)	3.75e-05	0.000789687	1.00055	1.60798
PC(40:4e)-PC(40:4e)	0.020945	0.0457213	1.0322	0.965038
PC(40:5)-PC(18:0/22:5)	0.000406678	0.00276341	1.00192	1.20734
PC(40:5e)-PC(40:5e)	0.0136943	0.0342358	1.02401	0.958855
PC(40:5p)-PC(40:5p)	0.00943938	0.0264511	1.0185	0.673658
PC(40:6)-PC(18:0/22:6)	0.000151539	0.00147742	1.00102	1.31715
PC(40:6e)-PC(18:0e/22:6)	0.00793168	0.0231617	1.01618	0.687261
PC(40:6p)-PC(18:0p/22:6)	0.504338	0.564294	1.47866	0.142178
PC(40:7)-PC(18:1/22:6)	0.000239644	0.00188573	1.00131	1.3755
PC(40:7e)-PC(18:1e/22:6)	8.42e-05	0.00123973	1.00086	1.37318
PC(40:8)-PC(18:3/22:5)	0.00258589	0.00947501	1.00659	1.03863
PC(42:10)-PC(20:4/22:6)	0.452444	0.518313	1.43228	0.142398
PC(42:2)-PC(42:2)	0.000587295	0.003693	1.00256	1.72082
PC(42:3)-PC(42:3)	0.000408628	0.00276341	1.00192	1.65455
PC(42:5)-PC(20:0/22:5)	2.68e-05	0.000789687	1.00055	1.91554
PC(42:6)-PC(20:1/22:5)	1.7e-05	0.000789687	1.00055	1.91041
PC(42:6e)-PC(42:6e)	0.00129438	0.00591716	1.00411	1.22662
PC(42:7)-PC(42:7)	0.000681515	0.00408909	1.00284	1.49239
PC(42:8)-PC(22:4/20:4)	0.00124354	0.00576065	1.004	1.03585
PC(42:9)-PC(42:9)	0.00564963	0.0177888	1.01241	0.827394
PC(44:11)-PC(22:5/22:6)	0.0041632	0.0139744	1.00973	1.08392
PE(34:0)-PE(18:0/16:0)	0.0100095	0.0275104	1.01925	0.964115
PE(34:1)-PE(16:0/18:1)	0.000822103	0.00469773	1.00326	1.3998
PE(34:1p)-PE(34:1p)	0.542048	0.600884	1.51665	0.559976
PE(34:2)-PE(16:0/18:2)	0.00172941	0.00747854	1.0052	1.30755
PE(34:2p)-PE(16:0p/18:2)	0.579868	0.635472	1.55345	0.582328
PE(36:1)-PE(18:0/18:1)	0.0136453	0.0342358	1.02401	1.07777
PE(36:1p)-PE(18:0p/18:1)	0.615519	0.663931	1.58439	0.415219
PE(36:2)-PE(18:0/18:2)	0.0154133	0.036992	1.02597	0.986862
PE(36:2)-PE(18:1/18:1)	0.0668772	0.111195	1.08012	0.953973
PE(36:2p)-PE(18:0p/18:2)	0.716556	0.760944	1.6946	0.276899
PE(36:2p)-PE(18:1p/18:1)	0.83721	0.866079	1.8227	0.782966
PE(36:3)-PE(18:1/18:2)	0.00263174	0.00949802	1.00661	1.22274
PE(36:3p)-PE(18:1p/18:2)	0.89246	0.917304	1.88858	0.19979
PE(36:4)-PE(16:0/20:4)	0.0395526	0.0753384	1.05361	1.02904
PE(36:4)-PE(18:1/18:3)+PE(18:2/18:2)	0.0595758	0.104366	1.07502	0.664386
PE(36:4p)-PE(16:0p/20:4)	0.813192	0.846707	1.79839	0.143941
PE(36:4p)-PE(18:1p/18:3)	0.719756	0.762655	1.69661	0.136519
PE(36:5)-PE(16:0/20:5)	0.098813	0.151534	1.11075	0.685124
PE(36:5)-PE(16:1/20:4)	0.0121501	0.031696	1.02221	1.07778
PE(36:5p)-PE(16:0p/20:5)	0.278788	0.3559	1.27978	0.00171068
PE(38:1p)-PE(38:1p)	0.992819	0.994892	1.99293	0.624508
PE(38:2p)-PE(20:0p/18:2)	0.90836	0.929664	1.90483	0.267205
PE(38:3)-PE(18:0/20:3)	0.0153306	0.0369782	1.02596	1.1724
PE(38:3p)-PE(38:3p)	0.258297	0.335996	1.26225	0.576683
PE(38:4)-PE(18:0/20:4)	0.0688271	0.112397	1.08102	0.8625
PE(38:4e)-PE(18:0e/20:4)	0.734283	0.77293	1.70874	0.0748054
PE(38:4p)-PE(18:0p/20:4)	0.613317	0.663046	1.58342	0.0713332
PE(38:5)-PE(16:0/22:5)+PE(18:1/20:4)	0.0919319	0.144207	1.10512	0.847504
PE(38:5)-PE(18:0/20:5)	0.00598315	0.0184097	1.01284	1.28658
PE(38:5p)-PE(16:0p/22:5)+PE(18:1p/20:4)	0.729159	0.769223	1.70435	0.0524134
PE(38:5p)-PE(18:0p/20:5)	0.827325	0.857702	1.81215	0.387313
PE(38:6)-PE(16:0/22:6)	0.0504599	0.0903759	1.06465	0.729597
PE(38:6p)-PE(16:0p/22:6)	0.0600921	0.104888	1.07541	0.610259
PE(40:4)-PE(40:4)	0.00119825	0.00573906	1.00399	1.23366
PE(40:4p)-PE(20:0p/20:4)	0.989877	0.994019	1.99173	0.22328
PE(40:5)-PE(18:0/22:5)	0.0168329	0.0398164	1.02798	0.985724
PE(40:5)-PE(18:1/22:4)	0.139092	0.198703	1.14767	0.499415
PE(40:5p)-PE(18:0p/22:5)	0.405314	0.474514	1.38945	0.419437
PE(40:6)-PE(18:0/22:6)	0.0104808	0.0284225	1.0199	0.928359
PE(40:6p)-PE(18:0p/22:6)	0.907791	0.929664	1.90483	0.0343735
PE(40:7)-PE(18:1/22:6)	0.00205798	0.00840221	1.00584	1.26484
PE(40:7p)-PE(18:1p/22:6)	0.16765	0.233388	1.17559	0.562219
PE(40:8)-PE(18:2/22:6)	0.565426	0.623918	1.54105	0.00282127
PE(40:8p)-PE(18:2p/22:6)	0.0730962	0.118221	1.0854	0.601583
PI(34:1)-PI(16:0/18:1)	0.0100298	0.0275104	1.01925	1.26705
PI(34:2)-PI(16:0/18:2)	0.000105108	0.00133285	1.00092	1.52859
PI(36:1)-PI(18:0/18:1)	0.579606	0.635472	1.55345	0.672649
PI(36:2)-PI(18:0/18:2)	0.00317188	0.0109651	1.00763	1.12024
PI(36:2)-PI(18:1/18:1)	0.981877	0.98906	1.98489	0.58205
PI(36:3)-PI(16:0/20:3)	0.000190473	0.00168896	1.00117	1.57247
PI(36:3)-PI(18:1/18:2)	0.0013555	0.00609474	1.00423	1.34132
PI(38:3)-PI(18:0/20:3)	0.00252396	0.00939146	1.00653	1.04181
PI(38:4)-PI(18:0/20:4)	0.197101	0.26954	1.20542	0.439608
PI(38:5)-PI(18:1/20:4)	0.063351	0.108215	1.07789	1.11773
PI(38:6)-PI(16:0/22:6)	0.000118591	0.00133285	1.00092	1.64719
PI(40:6)-PI(18:0/22:6)	0.00567017	0.0177888	1.01241	1.07319
CerG2(d34:1)-LacCer(d18:1/16:0)	0.00232534	0.00892932	1.00621	1.25113
CerG2(d34:2)-LacCer(d18:2/16:0)	0.00206371	0.00840221	1.00584	1.19374
CerG2(d42:1)-LacCer(d18:1/24:0)	0.061441	0.10614	1.07634	0.955377
CerG2(d42:2)-LacCer(d18:1/24:1)	0.0106457	0.0285444	1.01998	1.56666
CerG3(d34:1)-CerG3(d18:1/16:0)	0.00326774	0.0112037	1.0078	1.51713
CerG3(d40:1)-CerG3(d18:1/22:0)	0.167748	0.233388	1.17559	0.734962
CerG3(d42:1)-CerG3(d18:1/24:0)	0.0638523	0.108685	1.07824	0.843707
CerG3(d42:2)-CerG3(d18:2/24:0)	0.0107041	0.0285444	1.01998	1.57813
CerG3(d42:3)-CerG3(d18:2/24:1)	0.000925838	0.0049378	1.00343	1.61409
CerG3GNAc1(d34:1)-Tetrahexosylceramide(d18:1/16:0)	0.0234182	0.0495186	1.03492	1.33255
Ganglioside GA1(d42:1)-Ganglioside GA1(d42:1)	0.740249	0.777504	1.71416	0.350522
Ganglioside GA1(d42:2)-Ganglioside GA1(d42:2)	0.0277171	0.0566136	1.04002	1.44012
GlcCer(d34:1)-GlcCer(d18:1/16:0)	0.0853341	0.135183	1.09823	0.156005
GlcCer(d40:1)-GlcCer(d18:1/22:0)	0.109375	0.165615	1.12164	0.0303258
GlcCer(d41:1)-GlcCer(d18:1/23:0)	0.478391	0.542854	1.45685	0.294181
GlcCer(d42:1)-GlcCer(d18:1/24:0)	0.0969112	0.149546	1.10922	0.0283118
GlcCer(d42:2)-GlcCer(d18:1/24:1)	0.443435	0.509208	1.42327	1.00054
GM3(d34:1)-Ganglioside GM3(d18:1/16:0)	0.000119401	0.00133285	1.00092	1.64102
GM3(d42:2)-Ganglioside GM3(d18:1/24:1)	0.000253236	0.00196053	1.00136	1.72102
LysoPC(14:0)	2.26e-05	0.000789687	1.00055	1.5836
LysoPC(15:0)	0.0176712	0.0412296	1.02899	0.935477
LysoPC(16:0)	0.00112847	0.00558801	1.00388	1.12358
LysoPC(16:0e)	0.327825	0.406057	1.32506	0.287361
LysoPC(16:1)	1.54e-05	0.000789687	1.00055	1.96886
LysoPC(16:1e)	0.584638	0.639239	1.55751	0.206865
LysoPC(17:0)	0.682749	0.728266	1.65665	0.072416
LysoPC(18:0)	0.0225212	0.0482597	1.03402	0.722569
LysoPC(18:1)	0.00531146	0.0169967	1.01185	1.26448
LysoPC(18:0p)	0.801789	0.836649	1.7859	0.0647516
LysoPC(18:1e)	0.016839	0.0398164	1.02798	0.928871
LysoPC(18:2)	0.608382	0.659195	1.5792	0.00852417
LysoPC(18:3)	0.000970688	0.0049567	1.00344	1.14865
LysoPC(19:0)	0.912867	0.932289	1.9083	0.254157
LysoPC(20:0)	0.640817	0.688125	1.61119	0.364669
LysoPC(20:1)	0.0126328	0.032777	1.02298	1.20661
LysoPC(20:2)	0.000357866	0.00252611	1.00175	1.25351
LysoPC(20:3)	0.00554118	0.0176143	1.01228	1.12573
LysoPC(20:4)	0.16418	0.231104	1.17373	0.587108
LysoPC(20:5)	0.351986	0.429866	1.34711	0.364651
LysoPC(22:1)	0.0966058	0.149546	1.10922	0.899978
LysoPC(22:4)	0.0349008	0.0685235	1.04864	0.905442
LysoPC(22:5)1	0.769469	0.804673	1.74675	0.0948327
LysoPC(22:5)2	0.134103	0.193884	1.14384	0.802452
LysoPC(22:6)	0.56195	0.621511	1.53849	0.238237
LysoPE(16:0)	0.165178	0.231829	1.17432	0.72298
LysoPE(18:0)	0.244516	0.320676	1.24892	0.551608
LysoPE(18:1)	0.975384	0.98773	1.98306	0.35372
LysoPE(18:1e)	0.213825	0.284591	1.21807	0.234217
LysoPE(18:2)	0.0363715	0.0703965	1.05001	0.601319
LysoPE(20:4)	0.010242	0.0279329	1.01955	0.607978
LysoPE(22:6)	0.214036	0.284591	1.21807	0.27143
PS(36:1)-PS(18:0/18:1)	0.00218763	0.00847053	1.00589	1.36197
PG(36:0)-PG(36:0)	0.72274	0.764131	1.69835	0.00424697
Coenzyme Q10	0.328229	0.406057	1.32506	0.169276
Coenzyme Q9	0.0449004	0.0829655	1.05919	0.515025
SM(d30:1)-SM(d30:1)	0.0357429	0.0694599	1.04932	1.01594
SM(d32:0)-SM(d32:0)	0.0020454	0.00840221	1.00584	1.57834
SM(d32:1)-SM(d32:1)	0.00752888	0.0221709	1.01549	1.22858
SM(d33:1)-SM(d33:1)	0.129301	0.187505	1.13879	0.854093
SM(d34:0(OH))-SM(d34:0(OH))	0.391381	0.46158	1.37705	0.828801
SM(d34:0)-SM(d34:0)	0.0187957	0.0425562	1.02994	1.14448
SM(d34:1(OH))-SM(d34:1(OH))	0.000845505	0.00470445	1.00327	1.29831
SM(d34:1)-SM(d34:1)	0.00210055	0.00840221	1.00584	1.2568
SM(d34:2)-SM(d34:2)	0.0186953	0.0425438	1.02993	0.949366
SM(d35:1)1-SM(d35:1)1	0.0406909	0.0772001	1.05497	0.644576
SM(d35:1)-SM(d35:1)	0.276832	0.355369	1.27931	0.251192
SM(d36:0)-SM(d36:0)	0.00103588	0.00523394	1.00363	1.42662
SM(d36:1)-SM(d36:1)	0.0497099	0.089382	1.06391	0.902802
SM(d36:2)-SM(d36:2)	0.0261527	0.0541091	1.03822	0.808563
SM(d36:3)-SM(d36:3)	0.094535	0.14685	1.10715	0.771201
SM(d37:1)-SM(d37:1)	0.589809	0.643428	1.56204	0.087026
SM(d38:0)-SM(d38:0)	0.000600112	0.003693	1.00256	1.45708
SM(d38:1)-SM(d38:1)	0.239241	0.314618	1.24368	0.654535
SM(d38:2)-SM(d38:2)	0.95925	0.973446	1.96353	0.199325
SM(d38:3)-SM(d38:3)	0.00194488	0.00833518	1.00579	1.18065
SM(d39:1)-SM(d39:1)	0.361331	0.435776	1.35264	0.297383
SM(d39:2)-SM(d39:2)	0.36053	0.435776	1.35264	0.356092
SM(d40:0)-SM(d40:0)	0.000117058	0.00133285	1.00092	1.47628
SM(d40:1)-SM(d40:1)	0.265669	0.343723	1.26903	0.377218
SM(d40:2)-SM(d40:2)1	0.000872283	0.00470445	1.00327	1.63398
SM(d40:2)-SM(d40:2)2	0.997239	0.997239	1.99618	0.117223
SM(d40:3)-SM(d40:3)	0.00011495	0.00133285	1.00092	1.53707
SM(d41:1)-SM(d41:1)	0.0231478	0.0491635	1.03466	0.649252
SM(d41:2)-SM(d41:2)1	0.00660332	0.0200607	1.014	1.44068
SM(d41:2)-SM(d41:2)2	0.18247	0.252408	1.19119	0.258271
SM(d41:3)-SM(d41:3)	0.000820239	0.00469773	1.00326	1.46471
SM(d42:1(OH))-SM(d42:1(OH))	0.00727579	0.0217187	1.01517	1.5416
SM(d42:1)-SM(d42:1)	0.0801707	0.127847	1.09266	0.507712
SM(d42:2)-SM(d18:1/24:1)	0.000963101	0.0049567	1.00344	1.71293
SM(d42:2)-SM(d18:2/24:0)	0.325843	0.405193	1.32427	0.289523
SM(d42:3)-SM(d18:2/24:1)	0.000136861	0.00142811	1.00099	1.68679
SM(d43:1)-SM(d43:1)	0.0197235	0.0438301	1.03085	0.862191
SM(d43:2)-SM(d43:2)	0.0219481	0.0474554	1.03344	0.826731
SM(d44:1)-SM(d44:1)	0.278233	0.3559	1.27978	0.471989
SM(d44:2)-SM(d44:2)	0.0497187	0.089382	1.06391	0.894466
TG(24:0)-TG(8:0/8:0/8:0)	0.00033613	0.00244458	1.0017	0.734138
TG(28:0)-TG(8:0/10:0/10:0)	0.000508664	0.00329944	1.00229	1.52795
TG(40:0)-TG(16:0/12:0/12:0)+TG(12:0/14:0/14:0)	0.469464	0.535256	1.4492	0.166889
TG(42:0)-TG(16:0/12:0/14:0)	0.501164	0.562053	1.47637	0.190117
TG(42:1)-TG(14:0/14:1/14:0)	0.38785	0.458542	1.37415	0.379439
TG(43:0)-TG(15:0/12:0/16:0)	0.342993	0.419992	1.33792	0.018228
TG(44:0)-TG(16:0/14:0/14:0)	0.207942	0.278804	1.21319	0.435751
TG(44:1)-TG(14:0/16:1/14:0)+TG(16:0/10:0/18:1)	0.11032	0.16652	1.12235	0.637346
TG(44:2)-TG(14:1/16:0/14:1)	0.21315	0.284591	1.21807	0.581232
TG(45:0)-TG(15:0/14:0/16:0)	0.254242	0.332524	1.25921	0.00352947
TG(45:1)-TG(15:0/14:1/16:0)	0.115755	0.172554	1.12705	0.500473
TG(45:2)-TG(15:0/16:1/14:1)	0.3383	0.416369	1.33456	0.519559
TG(46:0)-TG(16:0/14:0/16:0)	0.0923607	0.144333	1.10522	0.637722
TG(46:1)-TG(16:0/14:0/16:1)	0.0250158	0.0521863	1.03683	0.851001
TG(46:2)-TG(14:0/14:0/18:2)+TG(16:1/14:0/16:1)	0.0282517	0.0574612	1.04063	0.838403
TG(46:3)-TG(10:0/18:1/18:2)	0.00796185	0.0231617	1.01618	1.00937
TG(46:3)-TG(16:0/12:0/18:3)	0.0614727	0.10614	1.07634	0.755771
TG(47:0)-TG(14:0/16:0/17:0)	0.482356	0.544874	1.45889	0.228548
TG(47:0)-TG(15:0/16:0/16:0)	0.397578	0.466596	1.38184	0.245577
TG(47:1)-TG(15:0/16:0/16:1)	0.190881	0.261779	1.19896	0.626397
TG(47:2)-TG(14:0/15:0/18:2)+TG(15:0/16:1/16:1)	0.340096	0.417509	1.33562	0.445254
TG(47:3)-TG(12:0/17:1/18:2)+TG(12:0/17:0/18:3)	0.0418819	0.0788366	1.05617	0.818426
TG(48:0)-TG(16:0/16:0/16:0)	0.0413132	0.0780722	1.05561	0.596788
TG(48:1)-TG(16:0/14:0/18:1)	0.0105593	0.0284746	1.01993	1.00112
TG(48:2)-TG(16:1/14:0/18:1)+TG(16:0/14:0/18:2)	0.00590414	0.0182838	1.01275	1.05423
TG(48:3)-TG(16:0/14:0/18:3)	0.0199315	0.0440881	1.03103	0.870507
TG(48:3)-TG(16:1/14:0/18:2)	0.00206972	0.00840221	1.00584	1.15796
TG(48:4)-TG(12:0/18:1/18:3)+TG(12:0/18:2/18:2)	0.00475521	0.0153188	1.01067	1.03145
TG(48:5)-TG(12:0/18:2/18:3)	0.00614254	0.0187797	1.0131	1.09805
TG(49:0)-TG(16:0/16:0/17:0)+TG(15:0/16:0/18:0)	0.420346	0.486183	1.40073	0.258676
TG(49:1)-TG(15:0/16:0/18:1)	0.166671	0.233242	1.17547	0.648276
TG(49:2)-TG(15:0/16:0/18:2)+TG(15:0/16:1/18:1)	0.358103	0.434064	1.35103	0.41419
TG(49:3)-TG(15:0/16:1/18:2)+TG(15:0/16:0/18:3)	0.0378027	0.072292	1.05139	0.822139
TG(50:0)-TG(18:0/16:0/16:0)	0.276892	0.355369	1.27931	0.287281
TG(50:1)-TG(16:0/16:0/18:1)	0.0293883	0.0592629	1.04193	0.829302
TG(50:2)-TG(16:0/16:0/18:2)	0.0143265	0.0354469	1.02487	0.803939
TG(50:2)-TG(16:0/16:1/18:1)	0.00435472	0.0145157	1.01011	1.21459
TG(50:3)-TG(16:0/16:0/18:3)	0.00959156	0.0266124	1.01862	0.974245
TG(50:3)-TG(16:1/16:1/18:1)	0.00213752	0.00847053	1.00589	1.13251
TG(50:4)-TG(16:0/16:1/18:3)+TG(18:2/14:0/18:2)	0.00209619	0.00840221	1.00584	1.0525
TG(50:5)-TG(14:0/18:2/18:3)mixture	0.00245014	0.00926038	1.00644	1.07357
TG(50:6)-TG(18:3/14:0/18:3)mixture	0.00465752	0.0152082	1.0106	1.05289
TG(51:0)-TG(18:0/16:0/17:0)	0.608257	0.659195	1.5792	0.165137
TG(51:1)-TG(16:0/17:0/18:1)+TG(16:0/17:1/18:0)	0.410064	0.478907	1.39369	0.377276
TG(51:2)-TG(16:0/17:0/18:2)	0.136202	0.19574	1.14531	0.67223
TG(51:2)-TG(16:0/17:1/18:1)	0.139021	0.198703	1.14767	0.666275
TG(51:3)-TG(15:0/18:1/18:2)+TG(16:1/17:1/18:1)+TG(16:0/17:0/18:3)	0.103941	0.158387	1.11604	0.626193
TG(51:4)-TG(16:0/17:1/18:3)+TG(15:0/18:2/18:2)	0.108466	0.164758	1.12098	0.513536
TG(51:5)-TG(15:0/18:2/18:3)mixture	0.123337	0.179944	1.13284	0.522215
TG(52:0)-TG(18:0/16:0/18:0)	0.982878	0.98906	1.98489	0.114028
TG(52:1)-TG(18:0/16:0/18:1)	0.420338	0.486183	1.40073	0.322594
TG(52:2)-TG(16:0/18:1/18:1)	0.0669487	0.111195	1.08012	0.757312
TG(52:2)-TG(18:0/16:0/18:2)	0.06801	0.112181	1.08086	0.754432
TG(52:3)-TG(16:0/18:1/18:2)	0.0449397	0.0829655	1.05919	0.686805
TG(52:4)-TG(16:0/16:0/20:4)	0.0134868	0.0340814	1.0239	0.852868
TG(52:4)-TG(16:0/18:2/18:2)	0.0619965	0.106661	1.07673	0.499054
TG(52:5)-TG(16:0/16:0/20:5)	0.0174444	0.0410457	1.02886	0.885303
TG(52:5)-TG(16:0/18:2/18:3)+TG(16:0/16:1/20:4)	0.0443525	0.0828373	1.0591	0.643791
TG(52:5)-TG(16:1/18:2/18:2)	0.0140159	0.0348583	1.02446	0.750469
TG(52:6)-TG(14:0/16:0/22:6)	0.0118149	0.03099	1.02171	0.911534
TG(52:6)-TG(16:0/18:3/18:3)	0.0150296	0.0368071	1.02584	0.862276
TG(52:6)-TG(16:1/18:2/18:3)	0.00947832	0.0264511	1.0185	0.777645
TG(52:7)-TG(14:0/20:4/18:3)mixture	0.0108771	0.0288452	1.0202	0.99093
TG(52:7)-TG(16:1/18:3/18:3)	0.0217659	0.0472743	1.03331	0.71574
TG(53:0)-TG(17:0/18:0/18:0)	0.255449	0.333194	1.2598	0.431954
TG(53:1)-TG(15:0/22:0/16:1)	0.4137	0.48198	1.39666	0.105518
TG(53:1)-TG(17:0/18:0/18:1)	0.656684	0.70359	1.62855	0.16849
TG(53:2)-TG(17:0/18:1/18:1)mixture	0.419861	0.486183	1.40073	0.412962
TG(53:3)-TG(17:0/18:1/18:2)	0.261825	0.339664	1.26546	0.367466
TG(53:3)-TG(17:1/18:1/18:1)	0.396697	0.466596	1.38184	0.467524
TG(53:4)-TG(17:0/18:2/18:2)	0.283313	0.359762	1.28321	0.326669
TG(53:4)-TG(17:1/18:1/18:2)	0.122036	0.178589	1.13178	0.535336
TG(53:5)-TG(18:2/17:1/18:2)+TG(17:0/18:2/18:3)	0.0811405	0.128965	1.09351	0.554305
TG(54:0)-TG(18:0/18:0/18:0)	0.37874	0.449989	1.36603	0.405897
TG(54:1)-TG(18:0/18:0/18:1)	0.759662	0.796153	1.73646	0.0191225
TG(54:2)-TG(18:0/18:0/18:2)	0.352848	0.429866	1.34711	0.4491
TG(54:2)-TG(18:0/18:1/18:1)	0.366347	0.440718	1.35728	0.437269
TG(54:3)-TG(18:0/18:1/18:2)	0.0972048	0.149546	1.10922	0.636211
TG(54:3)-TG(18:1/18:1/18:1)	0.0459628	0.0845292	1.06034	0.907887
TG(54:4)-TG(18:0/16:0/20:4)	0.207451	0.278804	1.21319	0.392386
TG(54:4)-TG(18:0/18:2/18:2)	0.0180495	0.0416187	1.02927	0.776134
TG(54:4)-TG(18:1/18:1/18:2)	0.0557992	0.0988326	1.07091	0.695598
TG(54:5)-TG(16:0/18:1/20:4)	0.0228131	0.048668	1.03431	1.03619
TG(54:5)-TG(18:1/18:2/18:2)+TG(18:1/18:1/18:3)	0.0678703	0.112181	1.08086	0.529538
TG(54:6)-TG(16:0/16:0/22:6)	0.0442125	0.0828373	1.0591	0.636702
TG(54:6)-TG(16:0/18:2/20:4)	0.0196618	0.0438301	1.03085	0.906837
TG(54:6)-TG(18:2/18:2/18:2)+TG(18:1/18:2/18:3)	0.187429	0.257782	1.19564	0.290692
TG(54:7)-TG(18:1/14:0/22:6)+TG(16:1/18:2/20:4)	0.0926135	0.144333	1.10522	0.561253
TG(54:7)-TG(18:2/18:2/18:3)+TG(18:1/18:3/18:3)	0.472673	0.537638	1.45159	0.114562
TG(54:8)-TG(14:0/18:2/22:6)	0.0152674	0.0369782	1.02596	0.849123
TG(54:8)-TG(18:3/18:2/18:3)mixture	0.280954	0.357714	1.28139	0.301385
TG(55:3)-TG(19:1/18:1/18:1)+TG(19:0/18:1/18:2)	0.118133	0.174641	1.12868	0.688935
TG(55:4)-TG(19:1/18:1/18:2)mixture	0.0475512	0.0871167	1.06225	0.725633
TG(56:0)-TG(16:0/16:0/24:0)	0.197771	0.269687	1.20555	0.589046
TG(56:1)-TG(16:0/18:1/22:0)	0.0562786	0.0993152	1.07126	0.553188
TG(56:10)-TG(16:1/18:3/22:6)	0.0250058	0.0521863	1.03683	0.744479
TG(56:10)-TG(18:3/18:3/20:4)	0.0764103	0.123077	1.08906	0.588072
TG(56:2)-TG(16:0/18:1/22:1)	0.931027	0.948817	1.93029	0.263691
TG(56:2)-TG(16:0/18:2/22:0)	0.936415	0.952287	1.93494	0.270937
TG(56:3)-TG(18:1/18:1/20:1)	0.226751	0.299836	1.231	0.747532
TG(56:3)-TG(20:0/18:2/18:1)	0.336704	0.41547	1.33373	0.504754
TG(56:4)-TG(18:0/18:0/20:4)	0.494266	0.555615	1.4698	0.252143
TG(56:4)-TG(18:0/18:1/20:3)	0.00203449	0.00840221	1.00584	1.09576
TG(56:4)-TG(20:1/18:1/18:2)	0.0888438	0.13982	1.10177	0.756189
TG(56:5)-TG(18:0/18:1/20:4)	0.0349756	0.0685235	1.04864	0.815823
TG(56:5)-TG(18:1/18:1/20:3)	0.00438924	0.0145299	1.01012	1.15615
TG(56:5)-TG(18:1/18:2/20:2)	0.00354253	0.0120597	1.00839	1.04759
TG(56:6)-TG(16:0/18:1/22:5)	0.0704744	0.11467	1.08273	0.882708
TG(56:6)-TG(18:0/18:2/20:4)	0.0152251	0.0369782	1.02596	0.84959
TG(56:6)-TG(18:1/18:2/20:3)	0.0187016	0.0425438	1.02993	0.746919
TG(56:7)-TG(16:0/18:1/22:6)	0.0480881	0.0877654	1.06272	0.760402
TG(56:7)-TG(18:1/18:2/20:4)	0.0652415	0.10988	1.07914	0.704127
TG(56:8)-TG(16:0/18:2/22:6)mixture	0.061333	0.10614	1.07634	0.533097
TG(56:8)-TG(18:1/18:2/20:5)mixture	0.15144	0.214429	1.16024	0.570544
TG(56:8)-TG(18:2/18:2/20:4)	0.111832	0.167748	1.1233	0.590844
TG(56:9)-TG(16:0/18:3/22:6)	0.0687559	0.112397	1.08102	0.561168
TG(56:9)-TG(16:1/18:2/22:6)	0.0251147	0.0521863	1.03683	0.825216
TG(56:9)-TG(18:2/18:3/20:4)+TG(20:5/18:2/18:2)	0.287746	0.363469	1.28652	0.38818
TG(58:0)-TG(18:0/16:0/24:0)	0.0647267	0.109397	1.07878	0.699242
TG(58:1)-TG(16:0/18:1/24:0)	0.0784645	0.125963	1.09124	0.574766
TG(58:10)-TG(16:0/20:4/22:6)	0.0265519	0.0546993	1.03864	0.754612
TG(58:10)-TG(18:2/20:4/20:4)	0.158489	0.223749	1.16776	0.492124
TG(58:11)-TG(16:0/20:5/22:6)	0.111225	0.167361	1.123	0.46026
TG(58:11)-TG(16:1/20:4/22:6)	0.292614	0.366722	1.28942	0.407514
TG(58:11)-TG(18:3/18:2/22:6)	0.291778	0.366722	1.28942	0.408986
TG(58:2)-TG(16:0/18:2/24:0)	0.205384	0.278099	1.2126	0.495849
TG(58:2)-TG(18:1/18:1/22:0)	0.20304	0.276089	1.21091	0.496179
TG(58:3)-TG(18:1/18:1/22:1)+TG(18:1/18:2/22:0)	0.888097	0.914778	1.88528	0.257266
TG(58:4)-TG(18:1/18:2/22:1)	0.20611	0.278099	1.2126	0.64958
TG(58:4)-TG(22:0/18:2/18:2)	0.206257	0.278099	1.2126	0.648866
TG(58:5)-TG(22:1/18:2/18:2)+TG(18:0/18:1/22:4)	0.00218034	0.00847053	1.00589	1.25951
TG(58:6)-TG(18:1/18:1/22:4)+TG(18:0/18:1/22:5)	0.00123912	0.00576065	1.004	1.2849
TG(58:7)-TG(18:0/18:1/22:6)	0.0176944	0.0412296	1.02899	0.835247
TG(58:7)-TG(18:1/18:1/22:5)mixture	0.00158758	0.00699118	1.00486	1.25324
TG(58:8)-TG(18:0/18:2/22:6)	0.0113706	0.0299883	1.021	0.711143
TG(58:8)-TG(18:1/18:1/22:6)	0.0353235	0.0689239	1.04893	0.838302
TG(58:8)-TG(18:2/18:2/22:4)	0.0329331	0.0654402	1.0464	0.666528
TG(58:9)-TG(18:1/18:2/22:6)	0.0522646	0.0932602	1.06678	0.714314
TG(60:0)-TG(24:0/18:0/18:0)	0.0857834	0.135447	1.09843	0.705011
TG(60:1)-TG(18:0/18:1/24:0)	0.0445263	0.0828396	1.0591	0.617889
TG(60:10)-TG(18:0/20:4/22:6)	0.0797266	0.127562	1.09245	0.526328
TG(60:11)-TG(16:0/22:5/22:6)	0.0662917	0.110871	1.07988	0.717498
TG(60:11)-TG(18:1/20:4/22:6)	0.238797	0.314618	1.24368	0.575744
TG(60:12)-TG(16:0/22:6/22:6)	0.13575	0.195676	1.14526	0.409492
TG(60:12)-TG(18:1/20:5/22:6)	0.374337	0.446969	1.36317	0.428771
TG(60:12)-TG(18:2/20:4/22:6)	0.378196	0.449989	1.36603	0.43202
TG(60:13)-TG(20:5/18:2/22:6)	0.666914	0.71296	1.63916	0.158885
TG(60:2)-TG(18:1/18:1/24:0)mixture	0.129232	0.187505	1.13879	0.277902
TG(60:3)-TG(18:1/18:2/24:0)mixture	0.372402	0.446883	1.36309	0.00940592
TG(60:4)-TG(20:1/18:2/22:1)	0.118246	0.174641	1.12868	0.908261
TG(60:4)-TG(24:0/18:2/18:2)	0.303689	0.378625	1.3001	0.300119
TG(60:5)-TG(14:0/22:5/24:0)	0.292477	0.366722	1.28942	0.55532
TG(60:5)-TG(24:1/18:2/18:2)	0.00581985	0.0181398	1.01265	1.14839
TG(62:0)-TG(20:0/18:0/24:0)	0.224437	0.297596	1.22909	0.730943
TG(62:1)-TG(20:0/18:0/24:1)	0.0193313	0.04336	1.03051	0.754753
TG(62:10)-TG(22:4/18:2/22:4)	0.000615469	0.00373956	1.0026	1.41897
TG(62:13)-TG(18:1/22:6/22:6)	0.373544	0.446969	1.36317	0.44469
TG(62:14)-TG(18:2/22:6/22:6)	0.863756	0.891619	1.85526	0.180887
TG(62:2)-TG(16:0/22:2/24:0)	0.118125	0.174641	1.12868	0.267648
TG(62:3)-TG(18:1/22:1/22:1)	0.817709	0.849567	1.80196	0.222077
TG(62:4)-TG(22:1/18:2/22:1)	0.0496705	0.089382	1.06391	0.88268
TG(62:7)-TG(24:1/18:2/20:4)	7.76e-05	0.00120212	1.00083	1.56715

## Sheet: Description
Table S5.The differential lipid expression analysis between PBC and SS. FDR, false discovery rate; FC, fold change; VIP, variable importance in projection.
