# Supplementary material for: Plasma lipidomics of primary biliary cholangitis and its comparison with Sjögren’s syndrome
Source: Front Immunol. 2023 May 5;14:1124443. doi: 10.3389/fimmu.2023.1124443 (PMC10196160; doi:10.3389/fimmu.2023.1124443)
Supplement: Supplementary file 11 [file Table_6.xls]

## Sheet: Table S6
Pathway name	Pathway lipids	Converted lipids (number)	Converted lipids (percentage)	Converted lipids (list)	p-value	Benjamini correction	Bonferroni correction
Sphingolipid signaling pathway	9	3	33.3333	C00195, C00550, C12126	0.000265644	0.00576721	0.00610982
Autophagy - other	3	2	22.2222	C01194, C00350	0.000752244	0.00576721	0.0173016
Glycosylphosphatidylinositol (GPI)-anchor biosynthesis	3	2	22.2222	C01194, C00350	0.000752244	0.00576721	0.0173016
Autophagy - animal	4	2	22.2222	C01194, C00350	0.00149129	0.00685992	0.0342996
Necroptosis	4	2	22.2222	C00195, C00550	0.00149129	0.00685992	0.0342996
Sphingolipid metabolism	21	3	33.3333	C00195, C00550, C12126	0.00379352	0.0145418	0.087251
Retrograde endocannabinoid signaling	8	2	22.2222	C00157, C00350	0.0067181	0.0204163	0.154516
Glycerophospholipid metabolism	26	3	33.3333	C01194, C00157, C00350	0.00710132	0.0204163	0.16333
Ferroptosis	11	2	22.2222	C21480, C21481	0.0128514	0.0328424	0.295581
Pathogenic Escherichia coli infection	1	1	11.1111	C00350	0.0168539	0.038764	0.38764
AGE-RAGE signaling pathway in diabetic complications	2	1	11.1111	C00195	0.0334549	0.0699512	0.769463
Adipocytokine signaling pathway	3	1	11.1111	C00195	0.0498062	0.0818245	1
Neurotrophin signaling pathway	3	1	11.1111	C00195	0.0498062	0.0818245	1
Kaposi's sarcoma-associated herpesvirus infection	3	1	11.1111	C00350	0.0498062	0.0818245	1
Insulin resistance	4	1	11.1111	C00195	0.0659112	0.0947474	1
Leishmaniasis	4	1	11.1111	C00195	0.0659112	0.0947474	1
Tuberculosis	5	1	11.1111	C01194	0.0817731	0.104488	1
Choline metabolism in cancer	5	1	11.1111	C00157	0.0817731	0.104488	1
Inositol phosphate metabolism	9	1	11.1111	C01194	0.142853	0.172928	1
Phosphatidylinositol signaling system	11	1	11.1111	C01194	0.172017	0.19782	1
alpha-Linolenic acid metabolism	23	1	11.1111	C00157	0.329213	0.360567	1
Linoleic acid metabolism	25	1	11.1111	C00157	0.352656	0.368686	1
Arachidonic acid metabolism	75	1	11.1111	C00157	0.746719	0.746719	1

## Sheet: Description
Table S6. Enriched pathways were detected on LIPEA between PBC and SS.
